# Supplementary material for: Transmembrane transport and stress response genes play an important role in adaptation of Arabidopsis halleri to metalliferous soils
Source: Sci Rep. 2018 Oct 31;8:16085. doi: 10.1038/s41598-018-33938-2 (PMC6208402; doi:10.1038/s41598-018-33938-2)
Supplement: Supplementary file 2 — Supplementary Table S1 [file 41598_2018_33938_MOESM2_ESM.xlsx]

## Sheet: Supplementary Table S1
Class	Envrionmental Variable	PC1	PC2	PC2_rank
Soil	P_Olsen	5.7191	0.0007	31
Climate	PrecSMAA	5.5749	0.4436	30
Climate	PrecSWM	5.0979	1.0466	28
Climate	PrecSSu	5.078	1.0845	27
Climate	PrecSVP	5.068	1.1447	25
Climate	PrecSSp	5.0626	1.1412	26
Climate	TAVP	4.9852	1.249	24
Climate	TMAA	4.942	0.7196	29
Climate	TMM	4.9237	1.3057	23
Climate	TAA	4.835	1.4699	21
Climate	PrecSA	4.6393	1.6561	20
Climate	TMiM	4.0692	2.1469	19
Climate	PrecSF	3.5412	2.7144	17
Soil	Ca_EDTA	3.1404	3.6687	15
Climate	PrecSW	3.0555	3.1827	16
Soil	Zn_EDTA	2.706	4.085	14
Soil	Cd_EDTA	2.5857	4.4409	12
Soil	Pb_EDTA	2.3438	4.9159	10
Soil	Mg_EDTA	2.2681	4.9948	9
Soil	Cd_tot	2.1651	5.1854	7
Soil	Pb_tot	2.1594	5.1937	6
Soil	Zn_tot	2.0773	5.2856	3
Soil	TNFM	2.0386	1.3137	22
Soil	K_EDTA	2.0341	5.0673	8
Soil	N	1.9581	4.6045	11
Climate	PrecSDM	1.9255	4.2803	13
Soil	Ca_tot	1.9022	5.2693	4
Soil	K_tot	1.856	2.1491	18
Soil	Mg_tot	1.7722	5.2576	5
Soil	C_tot	0.4757	7.2479	2
Soil	C_org	0.0001	7.7348	1

## Sheet: Legend
Supplementary Table S1 Variable contribution to principle component (PC) 1 and PC2 of the principle component analysis (PCA) of environmental variables describing the sampling locations of Arabidopsis halleri. The table is sorted by the variable contribution to PC1 and the rank for PC2 is shown in the last column.
of the publication
Transmembrane transport and stress response genes play an important role in adaptation of Arabidopsis halleri to metalliferous soils
Christian Sailer, Alicja Babst-Kostecka, Martin C. Fischer, Stefan Zoller, Alex Widmer, Pierre Vollenweider, Felix Gugerli, Christian Rellstab
