# Supplementary material for: Transmembrane transport and stress response genes play an important role in adaptation of Arabidopsis halleri to metalliferous soils
Source: Sci Rep. 2018 Oct 31;8:16085. doi: 10.1038/s41598-018-33938-2 (PMC6208402; doi:10.1038/s41598-018-33938-2)
Supplement: Supplementary file 3 — Supplementary Table S2 [file 41598_2018_33938_MOESM3_ESM.xlsx]

## Sheet: Suplementary Table S2
Pool	Total reads	Mapped reads	Mapping efficiency	Total bp assessed	DOC mean	DOC median	DOC IQR	% bases above 60x
M_PL22	256462210	229017818	0.892989	21595073724	155.12	125	43	84.6
M_PL27	267687164	242185323	0.904733	22681358932	162.92	131	42	85.2
NM_PL14	210713426	183823536	0.872386	17099287009	122.82	95	41	80.5
NM_PL35	276850009	246776643	0.891373	23016331009	165.32	128	44	85.1

## Sheet: Legend
Supplementary Table S2 Summary of read mapping and depth of coverage (DOC). We assessed DOC after removing unmapped and duplicated reads from the Pool-seq data of Arabidopsis halleri. Mapping efficiency = mapped reads / total reads.
of the publication
Transmembrane transport and stress response genes play an important role in adaptation of Arabidopsis halleri to metalliferous soils
Christian Sailer, Alicja Babst-Kostecka, Martin C. Fischer, Stefan Zoller, Alex Widmer, Pierre Vollenweider, Felix Gugerli, Christian Rellstab
