# Supplementary material for: Transmembrane transport and stress response genes play an important role in adaptation of Arabidopsis halleri to metalliferous soils
Source: Sci Rep. 2018 Oct 31;8:16085. doi: 10.1038/s41598-018-33938-2 (PMC6208402; doi:10.1038/s41598-018-33938-2)
Supplement: Supplementary file 4 — Supplementary Table S3 [file 41598_2018_33938_MOESM4_ESM.xlsx]

## Sheet: Supplementary Table S3
Population	M_PL27	NM_PL14	NM_PL35
M_PL22	0.038	0.058	0.065
M_PL27		0.061	0.061
NM_PL14			0.076

## Sheet: Legend
Supplementary Table S3 Pairwise FST values for all six Arabidopsis halleri population pairs.
of the publication
Transmembrane transport and stress response genes play an important role in adaptation of Arabidopsis halleri to metalliferous soils
Christian Sailer, Alicja Babst-Kostecka, Martin C. Fischer, Stefan Zoller, Alex Widmer, Pierre Vollenweider, Felix Gugerli, Christian Rellstab
