# Supplementary material for: Transmembrane transport and stress response genes play an important role in adaptation of Arabidopsis halleri to metalliferous soils
Source: Sci Rep. 2018 Oct 31;8:16085. doi: 10.1038/s41598-018-33938-2 (PMC6208402; doi:10.1038/s41598-018-33938-2)
Supplement: Supplementary file 5 — Supplementary Table S4 [file 41598_2018_33938_MOESM5_ESM.xlsx]

## Sheet: Suplementary Table S4
Contig	Start	End	Gene	Feature	Gene description	Gene function
NODE_410802_length_21234_cov_10.252520	7644	11571	AT1G01830.1	protein_coding	ARM repeat superfamily protein
NODE_538441_length_222201_cov_13.151219	101800	106261	AT1G03000.1	protein_coding	peroxin 6	Encodes an apparent ATPase similar to yeast and human protein required for peroxisomal biogenesis. May facilitate recycling of PEX5, the peroxisomal matrix protein receptor, and thereby promote peroxisomal matrix protein import.
NODE_538441_length_222201_cov_13.151219	26642	31002	AT1G03110.1	protein_coding	Transducin/WD40 repeat-like superfamily protein
NODE_554372_length_49944_cov_9.429581	31149	36116	AT1G03160.1	protein_coding	FZO-like	A new plant-specific member of the dynamin superfamily; defines a new protein class within the dynamin superfamily of membrane remodeling GTPases that regulates organization of the thylakoid network in plants. Targeted to chloroplasts and associated with thylakoid and envelope membranes as punctate structures. Knockout mutants have abnormalities in chloroplast and thylakoid morphology, including …
NODE_483579_length_84862_cov_12.946796	3837	8664	AT1G04210.1	protein_coding	Leucine-rich repeat protein kinase family protein	Encodes a putative Raf-related kinase.
NODE_438343_length_117830_cov_13.463829	56068	57246	AT1G04630.1	protein_coding	GRIM-19 protein
NODE_617191_length_468918_cov_11.854128	61392	63390	AT1G08460.1	protein_coding	histone deacetylase 8
NODE_553517_length_245196_cov_11.352448	85524	89438	AT1G09020.1	protein_coding	homolog of yeast sucrose nonfermenting 4	putative activator subunit of SNF1-related protein kinase
NODE_466344_length_25146_cov_11.043983	5733	6773	AT1G09650.1	protein_coding	F-box and associated interaction domains-containing protein
NODE_583115_length_122622_cov_12.920145	60103	61914	AT1G09820.1	protein_coding	Pentatricopeptide repeat (PPR-like) superfamily protein
NODE_289443_length_111367_cov_12.792354	78739	79914	AT1G11490.1	protein_coding	zinc finger (C2H2 type) family protein
NODE_581467_length_80993_cov_12.233403	74253	77767	AT1G11650.2	protein_coding	RNA-binding (RRM/RBD/RNP motifs) family protein
NODE_581467_length_80993_cov_12.233403	72594	72935	AT1G11655.1	protein_coding
NODE_581467_length_80993_cov_12.233403	59455	63545	AT1G11670.1	protein_coding	MATE efflux family protein
NODE_581467_length_80993_cov_12.233403	11440	15303	AT1G11740.1	protein_coding	ankyrin repeat family protein
NODE_503008_length_43017_cov_10.368436	39040	40650	AT1G11770.1	protein_coding	FAD-binding Berberine family protein
NODE_589193_length_108404_cov_11.622588	79543	80817	AT1G11905.1	protein_coding	B-cell receptor-associated protein 31-like
NODE_568826_length_93656_cov_11.713324	456	3629	AT1G11960.1	protein_coding	ERD (early-responsive to dehydration stress) family protein
NODE_568826_length_93656_cov_11.713324	43741	45363	AT1G12070.1	protein_coding	Immunoglobulin E-set superfamily protein
NODE_601515_length_68918_cov_11.105023	54840	59426	AT1G12110.1	protein_coding	nitrate transporter 1.1	Encodes NRT1.1 (CHL1), a dual-affinity nitrate transporter. The protein is expressed in guard cells and function in stomatal opening. Mutants have less transpiration and are more tolerant to drought. Expressed in lateral roots. Involved in nitrate signaling which enables the plant root system to detect and exploit nitrate-rich soil patches. Comparing to the wild type, the mutant displays a strong…
NODE_504478_length_336955_cov_12.813786	189981	192059	AT1G12820.1	protein_coding	auxin signaling F-box 3	Auxin receptor involved in primary and lateral root growth inhibition in response to nitrate. Target of miR393. Induced by nitrate in primary roots.
NODE_568604_length_206277_cov_12.603218	116295	119800	AT1G13170.2	protein_coding	OSBP(oxysterol binding protein)-related protein 1D
NODE_654635_length_95831_cov_10.644061	18748	25323	AT1G13430.1	protein_coding	sulfotransferase 4C	Encodes a sulfotransferase. Unlike the related ST4A protein (At2g14920), in vitro experiements show that this enzyme does not act brassinosteroids. ST4C is expressed in the roots and transcript levels rise in response to cytokinin treatment.
NODE_654635_length_95831_cov_10.644061	20755	25102	AT1G13440.1	protein_coding	glyceraldehyde-3-phosphate dehydrogenase C2
NODE_302937_length_35458_cov_11.832253	13	1891	AT1G14740.1	protein_coding	Protein of unknown function (DUF1423)
NODE_67575_length_81358_cov_12.133619	64638	67525	AT1G14750.1	protein_coding	Cyclin family protein	Encodes a meiotic cyclin-like protein, distinct from all other known Arabidopsis cyclins. It is not required for meiotic DSB formation but is necessary for meiotic DSB repair via the homologous chromosome.
NODE_67575_length_81358_cov_12.133619	71987	73728	AT1G14770.1	protein_coding	RING/FYVE/PHD zinc finger superfamily protein
NODE_629394_length_136680_cov_12.877648	120356	124309	AT1G17360.1	protein_coding
NODE_582563_length_118658_cov_12.266101	46622	51085	AT1G17500.1	protein_coding	ATPase E1-E2 type family protein / haloacid dehalogenase-like hydrolase family protein
NODE_404684_length_149106_cov_14.885444	12864	18937	AT1G17760.1	protein_coding	Tetratricopeptide repeat (TPR)-like superfamily protein	Encodes a homolog of the mammalian protein CstF77, a polyadenylation factor subunit. RNA 3&#8242;-endprocessing factor of antisense FLC transcript. Mediates silencing of the floral repressor gene FLC.
NODE_159759_length_33874_cov_14.379465	30284	31173	AT1G17880.1	protein_coding	basic transcription factor 3
NODE_159759_length_33874_cov_14.379465	32163	33293	AT1G17890.1	protein_coding	NAD(P)-binding Rossmann-fold superfamily protein
NODE_611102_length_178490_cov_12.235626	34474	36279	AT1G17930.1	protein_coding	Aminotransferase-like, plant mobile domain family protein
NODE_611102_length_178490_cov_12.235626	29919	33163	AT1G17940.1	protein_coding	Endosomal targeting BRO1-like domain-containing protein
NODE_568737_length_443486_cov_13.180700	394425	396574	AT1G17970.1	protein_coding	RING/U-box superfamily protein
NODE_568737_length_443486_cov_13.180700	323031	326358	AT1G18190.1	protein_coding	golgin candidate 2	This gene is predicted to encode a protein that functions as a Golgi apparatus structural component known as a golgin in mammals and yeast. A fluorescently-tagged version of GC2 co-localizes with Golgi markers, and this localization appears to be replicated using the C-terminal (508668 aa) portion of the protein.
NODE_568737_length_443486_cov_13.180700	88874	91541	AT1G18550.1	protein_coding	ATP binding microtubule motor family protein
NODE_532611_length_93501_cov_13.876119	31291	33641	AT1G18880.1	protein_coding	Major facilitator superfamily protein
NODE_532611_length_93501_cov_13.876119	57734	63034	AT1G18910.1	protein_coding	zinc ion binding;zinc ion binding
NODE_532611_length_93501_cov_13.876119	64292	66025	AT1G18940.1	protein_coding	Nodulin-like / Major Facilitator Superfamily protein
NODE_363972_length_45026_cov_13.900546	21850	27559	AT1G19100.1	protein_coding	Histidine kinase-, DNA gyrase B-, and HSP90-like ATPase family protein
NODE_554592_length_67481_cov_12.182555	14183	16114	AT1G19190.1	protein_coding	alpha/beta-Hydrolases superfamily protein
NODE_554592_length_67481_cov_12.182555	6350	10877	AT1G19220.1	protein_coding	auxin response factor 19	Encodes an auxin response factor that contains the conserved VP1-B3 DNA-binding domain at its N-terminus and the Aux/IAA-like domains III and IV present in most ARFs at its C-terminus. The protein interacts with IAA1 (yeast two hybrid) and other auxin response elements such as ER7 and ER9 (yeast one hybrid). ARF19 protein can complement many aspects of the arf7 mutant phenotype and , together wit…
NODE_576509_length_103309_cov_12.883708	4944	6630	AT1G19540.1	protein_coding	NmrA-like negative transcriptional regulator family protein
NODE_576509_length_103309_cov_12.883708	1121	3253	AT1G19580.1	protein_coding	gamma carbonic anhydrase 1	Encodes mitochondrial gamma carbonic anhydrase. Component of the NADH dehydrogenase complex.
NODE_120297_length_115489_cov_12.899107	30331	32356	AT1G19600.1	protein_coding	pfkB-like carbohydrate kinase family protein
NODE_227461_length_46027_cov_12.604102	44315	45022	AT1G21280.1	protein_coding
NODE_169183_length_21874_cov_12.350781	13611	15408	AT1G21410.1	protein_coding	F-box/RNI-like superfamily protein	AtSKP2;1 is a homolog of human SKP2, the human F-box protein that recruits E2F1. Contains an F-box motif at the N-terminal region and a C-terminal Leu-rich repeat domain. Forms part of an E3-ubiquitin-ligase SCF (Skp1, cullin, F-box) complex and recruits phosphorylated AtE2Fc, a transcriptional factor that might play a role in cell division and during the transition from skotomorphogenesis to pho…
NODE_151399_length_512905_cov_12.685940	57441	63129	AT1G21730.1	protein_coding	P-loop containing nucleoside triphosphate hydrolases superfamily protein
NODE_151399_length_512905_cov_12.685940	97911	100662	AT1G21850.1	protein_coding	SKU5 similar 8
NODE_151399_length_512905_cov_12.685940	106410	108279	AT1G21880.2	protein_coding	lysm domain GPI-anchored protein 1 precursor
NODE_590959_length_331406_cov_12.591652	134282	136041	AT1G22540.1	protein_coding	Major facilitator superfamily protein
NODE_584798_length_159185_cov_11.472858	9931	12485	AT1G22650.1	protein_coding	Plant neutral invertase family protein
NODE_186981_length_9535_cov_14.590246	3873	8148	AT1G22660.1	protein_coding	Polynucleotide adenylyltransferase family protein
NODE_186981_length_9535_cov_14.590246	1858	3530	AT1G22670.1	protein_coding	Protease-associated (PA) RING/U-box zinc finger family protein
NODE_560789_length_66105_cov_8.226352	41529	43527	AT1G22710.1	protein_coding	sucrose-proton symporter 2	Encodes for a high-affinity transporter essential for phloem loading and long-distance transport. A major sucrose transporter, AtSUC2 can also transport a wide range of physiological and synthetic glucose conjugates with both &#945;- or &#946;-linkage.
NODE_617510_length_137622_cov_11.846812	71078	72708	AT1G23220.1	protein_coding	Dynein light chain type 1 family protein
NODE_617510_length_137622_cov_11.846812	60301	63058	AT1G23240.1	protein_coding	Caleosin-related family protein
NODE_90295_length_280194_cov_13.495807	208783	211469	AT1G23400.1	protein_coding	RNA-binding CRS1 / YhbY (CRM) domain-containing protein	Promotes the splicing of chloroplast group II introns.
NODE_617148_length_89040_cov_12.106042	33965	36114	AT1G24260.2	protein_coding	K-box region and MADS-box transcription factor family protein	Member of the MADs box transcription factor family. SEP3 is redundant with SEP1 and 2. Flowers of SEP1/2/3 triple mutants show a conversion of petals and stamens to sepals.SEP3 forms heterotetrameric complexes with other MADS box family members and binds to the CArG box motif.
NODE_654820_length_106077_cov_12.141209	54260	57349	AT1G25570.1	protein_coding	Di-glucose binding protein with Leucine-rich repeat domain
NODE_654820_length_106077_cov_12.141209	45654	47324	AT1G25682.1	protein_coding	Family of unknown function (DUF572)
NODE_654820_length_106077_cov_12.141209	4028	8661	AT1G26130.2	protein_coding	ATPase E1-E2 type family protein / haloacid dehalogenase-like hydrolase family protein
NODE_550229_length_41268_cov_14.159518	28357	30164	AT1G26180.1	protein_coding
NODE_569056_length_349528_cov_12.956338	236058	237625	AT1G27370.1	protein_coding	squamosa promoter binding protein-like 10	In conjunction with SPL11 and SPL2, SPL10 redundantly controls proper development of lateral organs in association with shoot maturation in the reproductive phase. SPL10 also controls lamina shape during vegetative development.
NODE_570448_length_58859_cov_12.409351	36954	41849	AT1G27900.1	protein_coding	RNA helicase family protein
NODE_583074_length_106388_cov_10.949590	31764	38368	AT1G29120.5	protein_coding	Hydrolase-like protein family
NODE_630379_length_144021_cov_12.690191	9232	10314	AT1G29300.1	protein_coding	Plant protein of unknown function (DUF641)
NODE_538464_length_170603_cov_12.109793	82519	83864	AT1G29990.1	protein_coding	prefoldin 6	Encodes a cytoplastic protein with similarity to yeast prefoldin6, a subunit of the prefoldin complex. The PFD complex is thought to function along with the TCP ring complex to properly fold microtubule proteins.
NODE_531544_length_107456_cov_11.286368	851	1890	AT1G30845.1	protein_coding
NODE_576602_length_28855_cov_10.003535	17801	24824	AT1G30860.1	protein_coding	RING/U-box superfamily protein
NODE_472279_length_11001_cov_10.700573	8064	10114	AT1G31260.1	protein_coding	zinc transporter 10 precursor	member of Fe(II) transporter isolog family
NODE_265597_length_1674_cov_11.992831	399	1657	AT1G31400.1	protein_coding	TRAF-like family protein
NODE_413335_length_30131_cov_8.819986	2621	5012	AT1G31660.1	protein_coding
NODE_369418_length_44607_cov_10.997333	25800	29806	AT1G31730.1	protein_coding	Adaptin family protein
NODE_569191_length_341186_cov_12.762113	35234	49998	AT1G31810.1	protein_coding	Formin Homology 14	Encodes the Type II Arabidopsis formin14. Interacts with microtubules and microfilaments to regulate cell division.
NODE_182604_length_167328_cov_13.112766	152641	156497	AT1G31970.1	protein_coding	DEA(D/H)-box RNA helicase family protein
NODE_226222_length_200568_cov_12.500005	155475	156922	AT1G32990.1	protein_coding	plastid ribosomal protein l11	mutant has Decreased effective quantum yield of photosystem II; Pale green plants; Reduced growth rate; Plastid Ribosomal Protein L11
NODE_369653_length_44437_cov_13.252154	22799	24415	AT1G33350.1	protein_coding	Pentatricopeptide repeat (PPR) superfamily protein
NODE_363639_length_134953_cov_10.434292	36087	37681	AT1G33810.1	protein_coding
NODE_576744_length_492741_cov_12.857154	90549	91815	AT1G34010.1	protein_coding
NODE_576744_length_492741_cov_12.857154	95534	96972	AT1G34020.1	protein_coding	Nucleotide-sugar transporter family protein
NODE_576744_length_492741_cov_12.857154	170907	174904	AT1G34050.1	protein_coding	Ankyrin repeat family protein
NODE_649117_length_14383_cov_9.467427	1302	5743	AT1G34110.1	protein_coding	Leucine-rich receptor-like protein kinase family protein
NODE_327809_length_27257_cov_10.291888	13586	14666	AT1G34200.1	protein_coding	Glyceraldehyde-3-phosphate dehydrogenase-like family protein
NODE_507184_length_93516_cov_13.409984	27787	32232	AT1G34260.1	protein_coding	FORMS APLOID AND BINUCLEATE CELLS 1A	Encodes a protein that is predicted to act as a phosphatidylinositol-3P 5-kinase, but, because it lacks a FYVE domain, it is unlikely to be efficiently targeted to membranes containing the porposed phosphatidylinositol-3P substrate. Therefore, its molecular function remains unknown.
NODE_405804_length_49458_cov_11.005338	22549	25929	AT1G34320.1	protein_coding	Protein of unknown function (DUF668)
NODE_538935_length_30960_cov_10.109303	10159	13121	AT1G34420.1	protein_coding	leucine-rich repeat transmembrane protein kinase family protein
NODE_256088_length_4834_cov_14.696318	659	4809	AT1G43690.1	protein_coding	ubiquitin interaction motif-containing protein
NODE_446164_length_69707_cov_12.712253	25636	27430	AT1G43710.1	protein_coding	Pyridoxal phosphate (PLP)-dependent transferases superfamily protein
NODE_531544_length_107456_cov_11.286368	50098	51895	AT1G43770.2	protein_coding	RING/FYVE/PHD zinc finger superfamily protein
NODE_317562_length_75456_cov_12.418151	18289	19474	AT1G44920.1	protein_coding
NODE_283265_length_59985_cov_11.914729	9426	13146	AT1G45130.1	protein_coding	beta-galactosidase 5
NODE_207468_length_331911_cov_10.024636	36617	38278	AT1G45170.1	protein_coding
NODE_370986_length_36110_cov_11.369620	26125	34704	AT1G47620.1	protein_coding	cytochrome P450, family 96, subfamily A, polypeptide 8	member of CYP96A
NODE_505272_length_11502_cov_12.788733	6125	8924	AT1G47840.1	protein_coding	hexokinase 3	Encodes a putative hexokinase.
NODE_650478_length_122876_cov_11.860835	86827	89560	AT1G48100.1	protein_coding	Pectin lyase-like superfamily protein
NODE_650478_length_122876_cov_11.860835	61224	63614	AT1G48180.1	protein_coding
NODE_488137_length_236794_cov_12.446548	160546	162374	AT1G48550.1	protein_coding	Vacuolar protein sorting-associated protein 26
NODE_488137_length_236794_cov_12.446548	168937	171035	AT1G48580.1	protein_coding
NODE_617198_length_774186_cov_12.857936	114326	116383	AT1G48635.2	protein_coding	peroxin 3
NODE_617198_length_774186_cov_12.857936	110990	113911	AT1G48640.1	protein_coding	Transmembrane amino acid transporter family protein
NODE_617198_length_774186_cov_12.857936	104729	110233	AT1G48650.2	protein_coding	DEA(D/H)-box RNA helicase family protein
NODE_552097_length_56715_cov_10.369920	47521	49701	AT1G48700.1	protein_coding	2-oxoglutarate (2OG) and Fe(II)-dependent oxygenase superfamily protein
NODE_567680_length_108807_cov_12.231704	57352	67665	AT1G48860.1	protein_coding	RNA 3'-terminal phosphate cyclase/enolpyruvate transferase, alpha/beta
NODE_631435_length_259146_cov_13.192980	9958	10926	AT1G49120.1	protein_coding	Integrase-type DNA-binding superfamily protein	encodes a member of the ERF (ethylene response factor) subfamily B-6 of ERF/AP2 transcription factor family. The protein contains one AP2 domain. There are 12 members in this subfamily including RAP2.11.
NODE_447003_length_64744_cov_11.877271	20842	23536	AT1G51780.1	protein_coding	IAA-leucine resistant (ILR)-like gene 5	encodes a member of the six Arabidopsis IAA-amino acid conjugate hydrolase subfamily and conjugates and is very similar to IAR3.
NODE_447003_length_64744_cov_11.877271	24000	27765	AT1G51790.1	protein_coding	Leucine-rich repeat protein kinase family protein
NODE_137189_length_6626_cov_14.099457	1870	5497	AT1G51800.1	protein_coding	Leucine-rich repeat protein kinase family protein
NODE_304148_length_85088_cov_12.440990	48183	57585	AT1G52000.1	protein_coding	Mannose-binding lectin superfamily protein
NODE_301257_length_22478_cov_15.139158	8618	10309	AT1G52460.1	protein_coding	alpha/beta-Hydrolases superfamily protein
NODE_580293_length_43648_cov_11.998717	8148	10510	AT1G52520.1	protein_coding	FAR1-related sequence 6
NODE_458809_length_12917_cov_9.712859	3123	6300	AT1G54610.2	protein_coding	Protein kinase superfamily protein
NODE_358380_length_76074_cov_12.693719	65281	66525	AT1G55370.2	protein_coding	NDH-dependent cyclic electron flow 5
NODE_352013_length_35704_cov_12.955972	22955	25917	AT1G55490.1	protein_coding	chaperonin 60 beta	encodes the beta subunit of the chloroplast chaperonin 60, a homologue of bacterial GroEL. Mutants in this gene develops lesions on its leaves, expresses systemic acquired resistance (SAR) and develops accelerated cell death to heat shock stress. The protein has molecular chaperone activity for suppressing protein aggregation in vitro.
NODE_606082_length_127770_cov_12.293801	106230	107258	AT1G55530.1	protein_coding	RING/U-box superfamily protein
NODE_652067_length_262270_cov_12.603245	17050	19452	AT1G56560.1	protein_coding	Plant neutral invertase family protein
NODE_117474_length_41913_cov_12.152912	21618	23159	AT1G56660.1	protein_coding
NODE_645154_length_145198_cov_11.144073	6408	34532	AT1G56690.1	protein_coding	Pentatricopeptide repeat (PPR) superfamily protein
NODE_645154_length_145198_cov_11.144073	4084	5903	AT1G56710.1	protein_coding	Pectin lyase-like superfamily protein
NODE_188316_length_27362_cov_13.948140	25264	26348	AT1G57560.1	protein_coding	myb domain protein 50	Member of the R2R3 factor gene family.
NODE_188316_length_27362_cov_13.948140	8683	12761	AT1G57600.1	protein_coding	MBOAT (membrane bound O-acyl transferase) family protein
NODE_526423_length_251067_cov_12.343740	9251	10175	AT1G57765.2	protein_coding
NODE_76220_length_3633_cov_29.701073	260	913	AT1G57850.1	protein_coding	Toll-Interleukin-Resistance (TIR) domain family protein
NODE_516951_length_98168_cov_11.015545	82656	87409	AT1G57870.3	protein_coding	shaggy-like kinase 42
NODE_643973_length_268596_cov_12.983894	149998	151674	AT1G58180.4	protein_coding	beta carbonic anhydrase 6
NODE_530998_length_92496_cov_11.389303	4094	18042	AT1G58250.2	protein_coding	Golgi-body localisation protein domain ;RNA pol II promoter Fmp27 protein domain	SABRE, putative gene of unknown function, homologous to maize apt1 gene. Required for normal cell expansion in the root cortex. The sabre mutation results in abnormal cell expansion. Encodes a rare message; very low level of expression was detected in roots and shoots.
NODE_403662_length_7553_cov_12.770025	780	2735	AT1G58280.2	protein_coding	Phosphoglycerate mutase family protein
NODE_300553_length_49004_cov_10.033548	19228	21181	AT1G58290.1	protein_coding	Glutamyl-tRNA reductase family protein	Encodes a protein with glutamyl-tRNA reductase (GluTR) activity, catalyzing the NADPH-dependent reduction of Glu-tRNA(Glu) to glutamate 1-semialdehyde (GSA) with the release of free tRNA(Glu). It is involved in the early steps of chlorophyll biosynthesis.
NODE_590959_length_331406_cov_12.591652	102490	107112	AT1G58520.2	protein_coding	lipases;hydrolases, acting on ester bonds
NODE_393223_length_63513_cov_13.078724	44652	51404	AT1G59453.1	protein_coding	B-block binding subunit of TFIIIC
NODE_43306_length_7158_cov_13.922046	5281	6597	AT1G59680.1	protein_coding	F-box associated ubiquitination effector family protein
NODE_571745_length_414568_cov_12.516077	5623	6804	AT1G59710.1	protein_coding	Protein of unknown function (DUF569)
NODE_571745_length_414568_cov_12.516077	7036	8901	AT1G59720.1	protein_coding	Tetratricopeptide repeat (TPR)-like superfamily protein	Pentatricopeptide Repeat Protein containing the DYW motif. Required for editing of multiple plastid transcripts. Endonuclease activity.
NODE_470168_length_39494_cov_12.653214	18843	21330	AT1G60560.1	protein_coding	SWIM zinc finger family protein
NODE_96834_length_44640_cov_13.011537	12820	14479	AT1G60620.1	protein_coding	RNA polymerase I subunit 43
NODE_503118_length_162803_cov_14.089685	120540	121703	AT1G61060.1	protein_coding	F-box family protein
NODE_503118_length_162803_cov_14.089685	126676	130284	AT1G61080.1	protein_coding	Hydroxyproline-rich glycoprotein family protein
NODE_503118_length_162803_cov_14.089685	146542	150011	AT1G61100.1	protein_coding	disease resistance protein (TIR class), putative
NODE_569191_length_341186_cov_12.762113	129682	136040	AT1G61160.1	protein_coding
NODE_245493_length_3766_cov_15.374137	1881	3659	AT1G61180.2	protein_coding	LRR and NB-ARC domains-containing disease resistance protein
NODE_506025_length_192968_cov_12.533321	155643	156089	AT1G61255.1	protein_coding
NODE_261417_length_1367_cov_11.729334	525	1218	AT1G61750.1	protein_coding	Receptor-like protein kinase-related family protein
NODE_408343_length_28007_cov_13.590816	16982	17656	AT1G61760.1	protein_coding	Late embryogenesis abundant (LEA) hydroxyproline-rich glycoprotein family
NODE_408343_length_28007_cov_13.590816	19843	21933	AT1G61770.1	protein_coding	Chaperone DnaJ-domain superfamily protein	J domain protein.
NODE_553058_length_88576_cov_12.751050	56586	62713	AT1G61820.1	protein_coding	beta glucosidase 46
NODE_555963_length_121245_cov_11.566539	70892	73439	AT1G61950.1	protein_coding	calcium-dependent protein kinase 19	member of Calcium Dependent Protein Kinase
NODE_318697_length_15815_cov_13.834397	12441	14672	AT1G62030.1	protein_coding	Cysteine/Histidine-rich C1 domain family protein
NODE_558114_length_133870_cov_13.034085	5310	6627	AT1G62400.1	protein_coding	Protein kinase superfamily protein
NODE_359960_length_20946_cov_9.795283	4393	7132	AT1G62430.1	protein_coding	CDP-diacylglycerol synthase 1	Encodes a CDP-diacylglycerol synthase, involved in phospholipid biosynthesis.
NODE_186821_length_151700_cov_12.338563	96777	100835	AT1G62660.1	protein_coding	Glycosyl hydrolases family 32 protein
NODE_204350_length_109573_cov_12.956677	4649	6862	AT1G63530.1	protein_coding
NODE_558482_length_119821_cov_12.670809	88272	91232	AT1G63650.3	protein_coding	basic helix-loop-helix (bHLH) DNA-binding superfamily protein	Mutant has reduced trichomes, anthocyanin, and seed coat mucilage and abnormally patterned stomates. Encodes a bHLH Transcription Factor 1. The protein is functionally redundant with GL3 and TT8 and interacts with TTG1, the myb proteins GL1, PAP1 and 2, CPC and TRY, and it will form heterodimers with GL3. Expression in N (non-hair cell forming) cell layers is negatively regulated by WER. Expressi…
NODE_558482_length_119821_cov_12.670809	107199	110773	AT1G63690.2	protein_coding	SIGNAL PEPTIDE PEPTIDASE-LIKE 2
NODE_601070_length_329411_cov_12.900483	287647	289047	AT1G64200.1	protein_coding	vacuolar H+-ATPase subunit E isoform 3
NODE_410758_length_37092_cov_13.853823	18423	20048	AT1G64720.1	protein_coding	Polyketide cyclase/dehydrase and lipid transport superfamily protein	membrane related protein CP5
NODE_211951_length_172694_cov_11.202474	2130	3665	AT1G64970.1	protein_coding	gamma-tocopherol methyltransferase	gamma-tocopherol methyltransferase (g-TMT) mRNA, nuclear; mutant has Deficient in alpha and beta tocopherol; Accumulates gamma tocopherol in leaves
NODE_653077_length_253005_cov_12.338571	147862	149020	AT1G65000.1	protein_coding
NODE_653077_length_253005_cov_12.338571	105063	108907	AT1G65070.2	protein_coding	DNA mismatch repair protein MutS, type 2
NODE_653077_length_253005_cov_12.338571	98098	103252	AT1G65080.1	protein_coding	Membrane insertion protein, OxaA/YidC with tetratricopeptide repeat domain
NODE_62984_length_10815_cov_9.717892	1472	8654	AT1G65810.1	protein_coding	P-loop containing nucleoside triphosphate hydrolases superfamily protein
NODE_484567_length_77032_cov_10.298279	46202	47289	AT1G66110.1	protein_coding	Family of unknown function (DUF577)
NODE_484567_length_77032_cov_10.298279	54852	57060	AT1G66120.1	protein_coding	AMP-dependent synthetase and ligase family protein
NODE_38594_length_32751_cov_10.326921	12932	15009	AT1G66260.1	protein_coding	RNA-binding (RRM/RBD/RNP motifs) family protein
NODE_127282_length_136202_cov_10.684726	28528	32048	AT1G66530.1	protein_coding	Arginyl-tRNA synthetase, class Ic
NODE_556976_length_515883_cov_11.831843	351775	352795	AT1G66660.2	protein_coding	Protein with RING/U-box and TRAF-like domains
NODE_442340_length_68947_cov_10.670936	61372	63524	AT1G66760.2	protein_coding	MATE efflux family protein
NODE_648215_length_190377_cov_11.588191	58190	60452	AT1G66860.1	protein_coding	Class I glutamine amidotransferase-like superfamily protein
NODE_643451_length_123730_cov_11.326380	40044	40724	AT1G67035.2	protein_coding
NODE_643451_length_123730_cov_11.326380	40971	44019	AT1G67040.1	protein_coding
NODE_494154_length_77911_cov_12.712621	62923	66505	AT1G67110.1	protein_coding	cytochrome P450, family 735, subfamily A, polypeptide 2	member of CYP709A
NODE_610729_length_110695_cov_10.810352	51356	53340	AT1G67290.1	protein_coding	glyoxal oxidase-related protein
NODE_433332_length_107192_cov_9.992611	38388	41781	AT1G67320.3	protein_coding	DNA primase, large subunit family
NODE_513829_length_67126_cov_12.256101	41497	42161	AT1G67600.1	protein_coding	Acid phosphatase/vanadium-dependent haloperoxidase-related protein
NODE_483382_length_48442_cov_11.542401	9123	9985	AT1G67940.1	protein_coding	non-intrinsic ABC protein 3	member of NAP subfamily
NODE_323187_length_238818_cov_11.573726	202647	204751	AT1G68050.1	protein_coding	flavin-binding, kelch repeat, f box 1	Encodes FKF1, a flavin-binding kelch repeat F box protein, is clock-controlled, regulates transition to flowering. Forms a complex with GI on the CO promoter to regulate CO expression.
NODE_479332_length_57589_cov_12.730244	17870	19868	AT1G69240.1	protein_coding	methyl esterase 15	Encodes a protein predicted to act as a carboxylesterase. It has similarity to the SABP2 methyl salicylate esterase from tobacco but no enzymatic activity has been identified for this protein.
NODE_490996_length_38352_cov_13.286322	20491	20917	AT1G69825.1	protein_coding		Encodes a defensin-like (DEFL) family protein.
NODE_526423_length_251067_cov_12.343740	153357	154774	AT1G70690.1	protein_coding	Receptor-like protein kinase-related family protein	Encodes a plasmodesmal protein that may be involved in the intercellular movement of molecules through the plasmodesmata. The protein has two DUF26 domains and a single transmembrane domain.
NODE_526423_length_251067_cov_12.343740	179976	186356	AT1G70720.1	protein_coding	Plant invertase/pectin methylesterase inhibitor superfamily protein
NODE_526423_length_251067_cov_12.343740	200223	202662	AT1G70750.1	protein_coding	Protein of unknown function, DUF593
NODE_204488_length_110582_cov_12.024416	39071	42304	AT1G72330.3	protein_coding	alanine aminotransferase 2	Encodes for alanine aminotransferase ALAAT2.
NODE_204488_length_110582_cov_12.024416	18708	23594	AT1G72410.2	protein_coding	COP1-interacting protein-related
NODE_227117_length_190527_cov_11.995109	42864	46959	AT1G72520.1	protein_coding	PLAT/LH2 domain-containing lipoxygenase family protein
NODE_530651_length_295588_cov_12.159749	9821	16061	AT1G73460.1	protein_coding	Protein kinase superfamily protein
NODE_530651_length_295588_cov_12.159749	7012	9377	AT1G73470.3	protein_coding
NODE_530651_length_295588_cov_12.159749	2278	5348	AT1G73480.1	protein_coding	alpha/beta-Hydrolases superfamily protein
NODE_339614_length_211852_cov_11.792865	62830	64374	AT1G73530.1	protein_coding	RNA-binding (RRM/RBD/RNP motifs) family protein
NODE_339614_length_211852_cov_11.792865	15278	15769	AT1G73630.1	protein_coding	EF hand calcium-binding protein family
NODE_339614_length_211852_cov_11.792865	10835	11810	AT1G73640.1	protein_coding	RAB GTPase homolog A6A
NODE_554580_length_112536_cov_10.932617	28219	31281	AT1G73670.1	protein_coding	MAP kinase 15	member of MAP Kinase
NODE_409327_length_48364_cov_10.923517	36562	38270	AT1G73700.1	protein_coding	MATE efflux family protein
NODE_511764_length_139416_cov_13.290792	990	3968	AT1G73710.1	protein_coding	Pentatricopeptide repeat (PPR) superfamily protein
NODE_511764_length_139416_cov_13.290792	26345	29970	AT1G73805.1	protein_coding	Calmodulin binding protein-like
NODE_511764_length_139416_cov_13.290792	44959	52508	AT1G73810.1	protein_coding	Core-2/I-branching beta-1,6-N-acetylglucosaminyltransferase family protein
NODE_610210_length_173828_cov_12.210673	34850	36198	AT1G73830.1	protein_coding	BR enhanced expression 3
NODE_610210_length_173828_cov_12.210673	1551	2308	AT1G73890.1	protein_coding	Bifunctional inhibitor/lipid-transfer protein/seed storage 2S albumin superfamily protein
NODE_524161_length_491905_cov_12.394300	105117	107213	AT1G74000.1	protein_coding	strictosidine synthase 3	encodes a protein similar to strictosidine synthase, which is involved in the production of monoterpene indole alkaloids. This gene belongs to a family of 13 members in Arabidopsis.
NODE_554170_length_99839_cov_11.491220	40216	41715	AT1G74080.1	protein_coding	myb domain protein 122	Encodes a putative transcription factor, member of the R2R3 factor gene family (MYB122).
NODE_610741_length_404203_cov_13.245090	232125	234700	AT1G74210.1	protein_coding	PLC-like phosphodiesterases superfamily protein
NODE_610741_length_404203_cov_13.245090	230756	231814	AT1G74220.1	protein_coding
NODE_610741_length_404203_cov_13.245090	187933	191516	AT1G74330.1	protein_coding	Protein kinase superfamily protein
NODE_610741_length_404203_cov_13.245090	183394	186548	AT1G74350.1	protein_coding	Intron maturase, type II family protein
NODE_610741_length_404203_cov_13.245090	154853	156808	AT1G74410.1	protein_coding	RING/U-box superfamily protein
NODE_540685_length_89969_cov_12.386333	32390	33332	AT1G75000.1	protein_coding	GNS1/SUR4 membrane protein family
NODE_540685_length_89969_cov_12.386333	27018	31931	AT1G75010.1	protein_coding	GTP binding	Encodes ARC3 (Accumulation and Replication of Chloroplast 3), a chloroplast division factor functioning in the initiation of chloroplast division. ARC3 is a chimera of the prokaryotic FtsZ and part of the eukaryotic phosphatidylinositol-4-phosphate 5-kinase (PIP5K). Located on the outer surface of the chloroplast in a ring-like structure at the early stage of chloroplast division. The arc3 mutant…
NODE_207468_length_331911_cov_10.024636	94013	94375	AT1G75350.1	protein_coding	Ribosomal protein L31
NODE_568266_length_53856_cov_13.533107	24421	25898	AT1G75440.1	protein_coding	ubiquitin-conjugating enzyme 16
NODE_226222_length_200568_cov_12.500005	117429	118852	AT1G75840.1	protein_coding	RAC-like GTP binding protein 5	Belongs to the plant-specific ROP group of Rho GTPases; localized to the plasma membrane of tips of root hairs; involved in polar growth control.
NODE_226222_length_200568_cov_12.500005	108486	109989	AT1G75860.1	protein_coding
NODE_226222_length_200568_cov_12.500005	107036	107601	AT1G75870.1	protein_coding
NODE_226222_length_200568_cov_12.500005	58226	60582	AT1G76010.1	protein_coding	Alba DNA/RNA-binding protein
NODE_226222_length_200568_cov_12.500005	54943	56295	AT1G76020.1	protein_coding	Thioredoxin superfamily protein
NODE_226222_length_200568_cov_12.500005	45733	47729	AT1G76050.2	protein_coding	Pseudouridine synthase family protein
NODE_233333_length_112713_cov_13.692875	106442	109156	AT1G76260.1	protein_coding	DWD (DDB1-binding WD40 protein) hypersensitive to ABA 2
NODE_233333_length_112713_cov_13.692875	109717	112342	AT1G76270.1	protein_coding	O-fucosyltransferase family protein
NODE_570889_length_477539_cov_12.633481	178763	179965	AT1G76300.1	protein_coding	snRNP core protein SMD3
NODE_570889_length_477539_cov_12.633481	168002	170500	AT1G76320.1	protein_coding	FAR1-related sequence 4
NODE_93325_length_120795_cov_11.583575	52372	55477	AT1G76690.1	protein_coding	12-oxophytodienoate reductase 2	Encodes one of the closely related 12-oxophytodienoic acid reductases. This enzyme is not expected to participate in jasmonic acid biosynthesis because during in vitro assays, it shows very little activity with the naturally occurring OPDA isomer. Shows activity towards 2,4,6-trinitrotoluene. Expressed predominately in root. Predicted to be a cytosolic protein.
NODE_393223_length_63513_cov_13.078724	58955	63494	AT1G76700.1	protein_coding	DNAJ heat shock N-terminal domain-containing protein
NODE_410191_length_72409_cov_13.689555	19006	23335	AT1G76740.1	protein_coding
NODE_387839_length_121418_cov_12.992085	99714	101815	AT1G77690.1	protein_coding	like AUX1 3	Encodes an auxin influx carrier LAX3 (Like Aux1) that promotes lateral root emergence. Auxin-induced expression of LAX3 in turn induces a selection of cell-wall-remodelling enzymes, which are likely to promote cell separation in advance of developing lateral root primordia.
NODE_617856_length_204762_cov_14.135445	32330	33305	AT1G77780.1	protein_coding	Glycosyl hydrolase superfamily protein
NODE_617856_length_204762_cov_14.135445	34471	35827	AT1G77790.1	protein_coding	Glycosyl hydrolase superfamily protein
NODE_654782_length_271986_cov_13.476550	104179	107474	AT1G78540.2	protein_coding	SH2 domain protein B	Encodes a protein that contains an SH2 domain. It can pull down a 120-kD tyrosine-phosphorylated protein in vitro. It is predicted to act as a transcription factor.
NODE_654782_length_271986_cov_13.476550	96297	98406	AT1G78570.1	protein_coding	rhamnose biosynthesis 1	Encodes a UDP-L-Rhamnose synthase involved in the biosynthesis of rhamnose, a major monosaccharide component of pectin. Catalyzes the conversion of UDP-D-Glc to UDP-L-Rha. The dehydrogenase domain of RHM1 was shown to catalyze the conversion of UDP-D-Glc to the reaction intermediate UDP-4-keto-6-deoxy-D-Glc using recombinant protein assay but the activity of the full-length protein was not determ…
NODE_654782_length_271986_cov_13.476550	71673	73719	AT1G78620.2	protein_coding	Protein of unknown function DUF92, transmembrane
NODE_339614_length_211852_cov_11.792865	91394	94899	AT1G79890.1	protein_coding	RAD3-like DNA-binding helicase protein
NODE_339614_length_211852_cov_11.792865	85189	88401	AT1G79910.1	protein_coding	Regulator of Vps4 activity in the MVB pathway protein
NODE_546792_length_194250_cov_10.798435	114060	114968	AT1G79970.1	protein_coding
NODE_546792_length_194250_cov_10.798435	126716	129817	AT1G80000.1	protein_coding	CASC3/Barentsz eIF4AIII binding
NODE_610741_length_404203_cov_13.245090	323532	324780	AT1G80130.1	protein_coding	Tetratricopeptide repeat (TPR)-like superfamily protein
NODE_451099_length_153216_cov_11.882094	24677	35202	AT1G80140.1	protein_coding	Pectin lyase-like superfamily protein
NODE_451099_length_153216_cov_11.882094	45492	47547	AT1G80170.1	protein_coding	Pectin lyase-like superfamily protein
NODE_451099_length_153216_cov_11.882094	51301	52504	AT1G80190.1	protein_coding	partner of SLD five 1	Similar to the PSF1 component of GINS complex, which in other organism was shown to be involved in the initiation of DNA replication.
NODE_6611_length_638729_cov_12.839528	163776	164965	AT1G80230.1	protein_coding	Rubredoxin-like superfamily protein
NODE_530958_length_140943_cov_12.658578	127846	129816	AT1G80620.1	protein_coding	S15/NS1, RNA-binding protein
NODE_67575_length_81358_cov_12.133619	60860	62494	AT2G01050.1	protein_coding	zinc ion binding;nucleic acid binding
NODE_571760_length_88891_cov_12.469485	82983	85620	AT2G01420.2	protein_coding	Auxin efflux carrier family protein	Encodes a putative auxin efflux carrier that is localized in developing and mature root meristems. It is involved in the maintenance of embryonic auxin gradients. A role for AtPIN4 in generating a sink for auxin below the quiescent center of the root meristem that is essential for auxin distribution and patterning is proposed. In the root, PIN4 is detected around the quiescent center and cells su…
NODE_254087_length_129290_cov_13.533731	53249	56596	AT2G01480.1	protein_coding	O-fucosyltransferase family protein
NODE_553677_length_162707_cov_11.333329	148162	154173	AT2G01600.1	protein_coding	ENTH/ANTH/VHS superfamily protein
NODE_450683_length_106943_cov_13.030100	45182	45826	AT2G01913.1	protein_coding
NODE_450683_length_106943_cov_13.030100	50823	51755	AT2G01920.1	protein_coding	ENTH/VHS/GAT family protein
NODE_443082_length_17606_cov_11.408213	13314	15343	AT2G03450.1	protein_coding	purple acid phosphatase 9
NODE_537883_length_75010_cov_10.478390	53126	55121	AT2G03640.3	protein_coding	Nuclear transport factor 2 (NTF2) family protein with RNA binding (RRM-RBD-RNP motifs) domain
NODE_469168_length_12480_cov_11.626923	3395	4876	AT2G04020.1	protein_coding	GDSL-like Lipase/Acylhydrolase superfamily protein
NODE_610065_length_130314_cov_11.070468	100219	101034	AT2G05520.1	protein_coding	glycine-rich protein 3	Encodes a glycine-rich protein that is expressed mainly in stems and leaves. mRNA levels are upregulated in response to ABA, salicylic acid and ethylene but downregulated in response to dessication.
NODE_538713_length_27942_cov_10.056581	3140	11199	AT2G06210.1	protein_coding	binding	Encodes a yeast CTR9 homolog that is involved in the control of flowering time by elevating FLC expression to a level that creates the vernalization-responsive, winter-annual habit. Yeast CTR9 is a component of a five-member PAF1 complex that associates with RNA pol II and is thought to regulate gene expression by recruiting SET1 (a histone 3 Lys 4 [H3-K4] methyl transferase) to the initially tra…
NODE_230295_length_169270_cov_13.148419	155461	160161	AT2G14050.1	protein_coding	minichromosome maintenance 9
NODE_230295_length_169270_cov_13.148419	160945	161988	AT2G14060.1	protein_coding	S-adenosyl-L-methionine-dependent methyltransferases superfamily protein	encodes a protein whose sequence is similar to SAM:salicylic acid carboxyl methyltransferase (SAMT) (GI:6002712)(Clarkia breweri) and to SAM:benzoic acid carboxyl methyltransferase (BAMT)(GI:9789277)(Antirrhinum majus)
NODE_650281_length_198262_cov_12.956512	14948	18016	AT2G15240.1	protein_coding	UNC-50 family protein
NODE_587732_length_359006_cov_12.288429	289389	291100	AT2G16050.1	protein_coding	Cysteine/Histidine-rich C1 domain family protein
NODE_262351_length_14302_cov_12.678576	4330	7289	AT2G16230.1	protein_coding	O-Glycosyl hydrolases family 17 protein
NODE_397406_length_29774_cov_9.235910	18048	19730	AT2G16570.1	protein_coding	GLN phosphoribosyl pyrophosphate amidotransferase 1	Amidophosphoribosyltransferase (ATase: EC 2.4.2.14) is a key enzyme in the pathway of purine nucleotide biosynthesis
NODE_317191_length_13474_cov_11.276087	9326	11315	AT2G16780.1	protein_coding	Transducin family protein / WD-40 repeat family protein	Encodes a WD-40 repeat protein similar to yeast MSI1.
NODE_317191_length_13474_cov_11.276087	7957	8780	AT2G16790.1	protein_coding	P-loop containing nucleoside triphosphate hydrolases superfamily protein
NODE_450789_length_67279_cov_9.207211	43487	47025	AT2G18100.1	protein_coding	Protein of unknown function (DUF726)
NODE_631435_length_259146_cov_13.192980	159990	163358	AT2G18590.1	protein_coding	Major facilitator superfamily protein
NODE_55656_length_195298_cov_12.615475	192041	194575	AT2G18915.2	protein_coding	LOV KELCH protein 2	encodes a member of F-box proteins that includes two other proteins in Arabidopsis (ZTL and FKF1). These proteins contain a unique structure containing a PAS domain at their N-terminus, an F-box motif, and 6 kelch repeats at their C-terminus. Overexpression results in arrhythmic phenotypes for a number of circadian clock outputs in both constant light and constant darkness, long hypocotyls under …
NODE_528999_length_10094_cov_11.825144	2079	4537	AT2G18950.1	protein_coding	homogentisate phytyltransferase 1	Encodes homogentisate phytyltransferase involved in tocopherol biosynthesis. Has impact on seed longevity and plays a role in the adaptation to low temperature stress, notably phloem loading.
NODE_631273_length_38662_cov_10.164529	20551	27262	AT2G18980.1	protein_coding	Peroxidase superfamily protein
NODE_631273_length_38662_cov_10.164529	4073	4435	AT2G19000.1	protein_coding
NODE_593336_length_135004_cov_11.883811	31330	38179	AT2G20580.1	protein_coding	26S proteasome regulatory subunit S2 1A	encoding the RPN subunits of the 26S proteasome
NODE_593336_length_135004_cov_11.883811	39077	39656	AT2G20585.1	protein_coding	nuclear fusion defective 6
NODE_403884_length_14039_cov_10.578389	6623	7336	AT2G20700.1	protein_coding	LORELEI-LIKE-GPI ANCHORED PROTEIN 2
NODE_593336_length_135004_cov_11.883811	84753	86296	AT2G20725.1	protein_coding	CAAX amino terminal protease family protein
NODE_621537_length_327934_cov_12.480724	248017	253451	AT2G21410.1	protein_coding	vacuolar proton ATPase A2	Vacuolar proton ATPase subunit VHA-a isoform 2. Localized in the tonoplast. Required for efficient nutrient storage but not for sodium accumulation.
NODE_311565_length_16900_cov_11.858698	11331	13709	AT2G21550.1	protein_coding	Bifunctional dihydrofolate reductase/thymidylate synthase
NODE_498968_length_87860_cov_12.659333	56194	58881	AT2G23520.1	protein_coding	Pyridoxal phosphate (PLP)-dependent transferases superfamily protein
NODE_319493_length_38077_cov_12.385509	549	2316	AT2G23540.1	protein_coding	GDSL-like Lipase/Acylhydrolase superfamily protein
NODE_532765_length_27732_cov_9.446127	25096	26592	AT2G23840.1	protein_coding	HNH endonuclease
NODE_531952_length_56665_cov_11.886049	21433	28095	AT2G24720.1	protein_coding	glutamate receptor 2.2	member of Putative ligand-gated ion channel subunit family
NODE_557108_length_277313_cov_10.788982	125555	126865	AT2G24800.1	protein_coding	Peroxidase superfamily protein
NODE_533297_length_131750_cov_12.504076	20074	21845	AT2G25160.1	protein_coding	cytochrome P450, family 82, subfamily F, polypeptide 1	member of CYP82F
NODE_402415_length_5085_cov_11.045625	1196	4595	AT2G25350.1	protein_coding	Phox (PX) domain-containing protein
NODE_538677_length_122775_cov_11.471961	113855	116285	AT2G25710.2	protein_coding	holocarboxylase synthase 1	Encodes holocarboxylase synthase.
NODE_488821_length_36121_cov_6.889317	31618	32925	AT2G25810.1	protein_coding	tonoplast intrinsic protein 4;1
NODE_403744_length_100181_cov_13.943692	25600	32059	AT2G25850.2	protein_coding	poly(A) polymerase 2	Encodes a poly(A) polymerase. Located in the nucleus.
NODE_617939_length_14168_cov_6.831380	127	4872	AT2G25980.1	protein_coding	Mannose-binding lectin superfamily protein
NODE_363809_length_24536_cov_9.881847	3795	7023	AT2G26470.1	protein_coding
NODE_582733_length_86554_cov_11.160836	83363	85181	AT2G26790.1	protein_coding	Pentatricopeptide repeat (PPR) superfamily protein
NODE_582563_length_118658_cov_12.266101	36379	38014	AT2G26860.1	protein_coding	FBD, F-box and Leucine Rich Repeat domains containing protein
NODE_651322_length_41221_cov_11.818636	4459	4896	AT2G27180.1	protein_coding
NODE_557572_length_26146_cov_12.298861	11142	13177	AT2G27450.2	protein_coding	nitrilase-like protein 1	Encodes N-carbamoylputrescine amidohydrolase that is involved in putrescine and polyamine biosynthesis.
NODE_127725_length_23712_cov_13.584303	2755	5228	AT2G28260.1	protein_coding	cyclic nucleotide-gated channel 15	member of Cyclic nucleotide gated channel family
NODE_540368_length_113862_cov_11.140907	39999	41684	AT2G29070.2	protein_coding	Ubiquitin fusion degradation UFD1 family protein
NODE_492185_length_68539_cov_12.797297	45012	49644	AT2G30390.2	protein_coding	ferrochelatase 2	Encodes one of two ferrochelatase genes in Arabidopsis. Ferrochelatase is the terminal enzyme of heme biosynthesis. FC-II is speculated to operate in photosynthetic cytochromes
NODE_434911_length_122736_cov_13.051925	354	1607	AT2G30432.1	protein_coding	Homeodomain-like superfamily protein	Encodes TRICHOMELESS1 (TCL1), a single-repeat MYB-type transcription factor that negatively regulates trichome formation by suppressing GL1 (GLABRA1). In a tandem repeat with AT2g30424 and AT2g30420.
NODE_434911_length_122736_cov_13.051925	12510	14290	AT2G30440.1	protein_coding	thylakoid processing peptide	Encodes a thylakoidal processing peptidase that removes signal sequences from proteins synthesized in the cytoplasm and transported into the thylakoid lumen.
NODE_434911_length_122736_cov_13.051925	15826	17986	AT2G30460.1	protein_coding	Nucleotide/sugar transporter family protein
NODE_434911_length_122736_cov_13.051925	22814	26690	AT2G30470.1	protein_coding	high-level expression of sugar-inducible gene 2	HSI2 is a member of a novel family of B3 domain proteins with a sequence similar to the ERF-associated amphiphilic repression (EAR) motif. It functions as an active repressor of the Spo minimal promoter (derived from a gene for sweet potato sporamin A1) through the EAR motif. It contains a plant-specific B3 DNA-binding domain. The Arabidopsis genome contains 42 genes with B3 domains which could b…
NODE_434911_length_122736_cov_13.051925	36581	38401	AT2G30490.1	protein_coding	cinnamate-4-hydroxylase	Encodes a cinnamate-4-hydroxylase. Mutations in this gene impact phenylpropanoid metabolism, growth and development.
NODE_336637_length_193922_cov_13.067595	163656	165203	AT2G31470.1	protein_coding	F-box and associated interaction domains-containing protein	Encodes a F-Box protein DOR (Drought tolerance Repressor) functionally as an inhibitory factor for abscisic acid-induced stomatal closure under drought stress.
NODE_267389_length_206166_cov_12.961948	99435	102454	AT2G32040.1	protein_coding	Major facilitator superfamily protein	The At2g32040 gene product has been demonstrated to mediate folate monoglutamate transport involved in tetrahydrofolate biosynthesis. It also mediates transport of antifolates, such as methotrexate and aminopterin. The gene is expressed in both chloroplast and non-green plastids.
NODE_507184_length_93516_cov_13.409984	13410	15359	AT2G32630.1	protein_coding	Pentatricopeptide repeat (PPR-like) superfamily protein
NODE_652067_length_262270_cov_12.603245	72688	74604	AT2G32830.1	protein_coding	phosphate transporter 1;5	Encodes Pht1;5, a member of the Pht1 family of phosphate transporters which include: Pht1;1/At5g43350, Pht1;2/At5g43370, Pht1;3/At5g43360, Pht1;4/At2g38940, Pht1;5/At2g32830, Pht1;6/At5g43340, Pht1;7/At3g54700, Pht1;8/At1g20860, Pht1;9/At1g76430 (Plant Journal 2002, 31:341).
NODE_383296_length_28305_cov_11.869175	511	852	AT2G33175.1	protein_coding
NODE_359126_length_15295_cov_9.864727	340	3497	AT2G35690.1	protein_coding	acyl-CoA oxidase 5	Encodes an acyl-CoA oxidase. Involved in jasmonate biosynthesis. Expressed uniformly in seedlings and throughout development.
NODE_601258_length_74585_cov_8.725428	60437	63222	AT2G36070.1	protein_coding	translocase inner membrane subunit 44-2	One of two genes in Arabidopsis that encode a putative subunit of the mitochondrial inner membrane translocase complex. TIM44 subunit is thought to provide the energy for translocation via hydrolysis of ATP.
NODE_499189_length_40942_cov_10.200870	9594	10466	AT2G36145.1	protein_coding
NODE_499189_length_40942_cov_10.200870	16640	19717	AT2G36190.1	protein_coding	cell wall invertase 4	cwINV4 appears to function as a cell wall-localized invertase (that can catalyze the hydrolysis of sucrose into fructose and glucose) based on the phenotype of cwinv4 mutants. cwINV4 transcripts are expressed at high levels in lateral and median nectaries and this enzyme plays an important role in nectar production.
NODE_499189_length_40942_cov_10.200870	22900	30066	AT2G36200.2	protein_coding	P-loop containing nucleoside triphosphate hydrolases superfamily protein
NODE_601070_length_329411_cov_12.900483	150472	151263	AT2G36220.1	protein_coding
NODE_601070_length_329411_cov_12.900483	128543	130470	AT2G36290.1	protein_coding	alpha/beta-Hydrolases superfamily protein
NODE_601070_length_329411_cov_12.900483	127152	127484	AT2G36295.1	protein_coding
NODE_405445_length_23475_cov_11.907050	10127	11397	AT2G36650.1	protein_coding
NODE_405445_length_23475_cov_11.907050	15233	18345	AT2G36670.1	protein_coding	Eukaryotic aspartyl protease family protein
NODE_362650_length_21093_cov_11.295928	17433	21133	AT2G38290.1	protein_coding	ammonium transporter 2	encodes a high-affinity ammonium transporter, which is expressed in shoot and root. Expression in root and shoot is under nitrogen and carbon dioxide regulation, respectively.
NODE_579732_length_162057_cov_12.387938	44365	50050	AT2G38440.1	protein_coding	SCAR homolog 2	Encodes a subunit of the WAVE complex. The WAVE complex is required for activation of ARP2/3 complex which functions in actin microfilament nucleation and branching. Mutations cause defects in both the actin and microtubule cytoskeletons that result in aberrant epidermal cell expansion. itb1 mutants showed irregularities in trichome branch positioning and expansion. The SHD domain of this protein…
NODE_617191_length_468918_cov_11.854128	356707	359104	AT2G38610.2	protein_coding	RNA-binding KH domain-containing protein
NODE_617191_length_468918_cov_11.854128	272185	274982	AT2G38700.1	protein_coding	mevalonate diphosphate decarboxylase 1	Encodes mevalonate diphosphate decarboxylase, the enzyme that catalyzes the synthesis of isopentenyl diphosphate, used in sterol and isoprenoid biosynthesis. The protein appears to form a homodimeric complex. Incidentally, it was shown that the Arabidopsis MVD protein could also interact with its yeast homolog to form a heterodimer.
NODE_82218_length_74031_cov_12.682511	25072	26843	AT2G39050.1	protein_coding	hydroxyproline-rich glycoprotein family protein
NODE_82218_length_74031_cov_12.682511	31931	34388	AT2G39080.1	protein_coding	NAD(P)-binding Rossmann-fold superfamily protein
NODE_82218_length_74031_cov_12.682511	34683	39326	AT2G39090.1	protein_coding	tetratricopeptide repeat (TPR)-containing protein
NODE_444653_length_63811_cov_14.062215	18070	24877	AT2G39580.1	protein_coding
NODE_76395_length_37239_cov_11.785655	2	2313	AT2G39910.1	protein_coding	ARM repeat superfamily protein
NODE_424478_length_46192_cov_12.110733	32482	35080	AT2G40116.1	protein_coding	Phosphoinositide-specific phospholipase C family protein
NODE_511161_length_104541_cov_11.134885	23273	25515	AT2G40316.1	protein_coding
NODE_624992_length_164205_cov_11.191614	12246	17569	AT2G40720.1	protein_coding	Tetratricopeptide repeat (TPR)-like superfamily protein
NODE_100478_length_125072_cov_11.418335	83687	85999	AT2G40890.1	protein_coding	cytochrome P450, family 98, subfamily A, polypeptide 3	encodes coumarate 3-hydroxylase (C3H), a P450-dependent monooxygenase. Involved in lignin biosynthesis and flavonoid biosynthesis. Also affects the biosynthesis of coumarins such as scopoletin and scopolin as a branching-out-pathway from the phenylpropanoid acid level.
NODE_509516_length_32692_cov_14.334517	24033	28952	AT2G41560.1	protein_coding	autoinhibited Ca(2+)-ATPase, isoform 4	encodes a calmodulin-regulated Ca(2+)-ATPase that improves salt tolerance in yeast. localized to the vacuole.
NODE_503505_length_338873_cov_12.705123	275649	278577	AT2G42230.2	protein_coding	C-CAP/cofactor C-like domain-containing protein
NODE_511931_length_44345_cov_10.124050	22478	23984	AT2G43770.1	protein_coding	Transducin/WD40 repeat-like superfamily protein
NODE_339614_length_211852_cov_11.792865	205297	207484	AT2G43945.1	protein_coding
NODE_339614_length_211852_cov_11.792865	183921	185385	AT2G44030.1	protein_coding	Galactose oxidase/kelch repeat superfamily protein
NODE_535975_length_82739_cov_12.688672	76424	79758	AT2G45060.1	protein_coding	Uncharacterised conserved protein UCP022280
NODE_200865_length_100499_cov_12.210609	76274	78330	AT2G45140.1	protein_coding	plant VAP homolog 12	Encodes a Plant VAMP-Associated protein that localizes to the ER and binds to the sitosterol-binding protein ORP3a. The WFDE motif in ORP3a appears to be important for this direct interaction. Mutation of this motif causes ORP3a to relocalize to the Golgi and cytosol. The interaction between PVA12 and ORP3a does not appear to be sterol-dependent.
NODE_200865_length_100499_cov_12.210609	69313	71136	AT2G45160.1	protein_coding	GRAS family transcription factor
NODE_200865_length_100499_cov_12.210609	44449	46570	AT2G45190.1	protein_coding	Plant-specific transcription factor YABBY family protein	Encodes a member of the YABBY family of transcriptional regulators that is involved in abaxial cell type specification in leaves and fruits. YAB1 acts in a non-cell autonomous fashion within the meristem to affect phyllotactic patterning. The non-autonomous effect on the central region of the meristem is mediated through the activity if Lateral Suppressor (LAS).
NODE_200865_length_100499_cov_12.210609	4280	6220	AT2G45280.2	protein_coding	RAS associated with diabetes protein 51C	Encodes a protein similar to RAD51C involved in double stranded break repair via homologous recombination. Sensitive to DSB induced by Mitomycin C and gamma irradiation, interacts with Atxrcc3 in yeast two-hybrid assay. Required for female meiosis but not critical for mitosis under normal conditions.
NODE_408455_length_79904_cov_12.054215	4310	5477	AT2G46220.1	protein_coding	Uncharacterized conserved protein (DUF2358)
NODE_557108_length_277313_cov_10.788982	238655	242963	AT2G46340.1	protein_coding	SPA (suppressor of phyA-105) protein family	Encodes a member of the SPA (suppressor of phyA-105) protein family (SPA1-SPA4). SPA proteins contain an N-terminal serine/threonine kinase-like motif followed by a coiled-coil structure and a C-terminal WD-repeat domain. SPA1 is a PHYA signaling intermediate, putative regulator of PHYA signaling pathway. Light responsive repressor of photomorphogenesis. Involved in regulating circadian rhythms a…
NODE_557108_length_277313_cov_10.788982	244755	245051	AT2G46360.1	protein_coding
NODE_557108_length_277313_cov_10.788982	253814	255989	AT2G46370.4	protein_coding	Auxin-responsive GH3 family protein	Encodes a jasmonate-amido synthetase that is a member of the GH3 family of proteins. JAR1 catalyzes the formation of a biologically active jasmonyl-isoleucine (JA-Ile) conjugate. JA-Ile promotes the interaction between JAZ1 and COI1 in the jasmonate signaling pathway. JAR1 localizes to the cytoplasm and is also a phytochrome A signaling component. JAR1 is an auxin-induced gene. Loss of function m…
NODE_557108_length_277313_cov_10.788982	272341	273155	AT2G46410.1	protein_coding	Homeodomain-like superfamily protein	Nuclear-localized R3-type MYB transcription factor. Positive regulator of hair-cell differentiation. Preferentially transcribed in hairless cells. Moves from atrichoblasts into trichoblast via plasmodesmata in a tissue-specific mode. N-terminus and part of the Myb domain are required for this movement, with W76 playing a crucial role. Capability to increase the size-exclusion limit of plasmodesma…
NODE_630863_length_52421_cov_12.806395	25339	28273	AT2G46420.1	protein_coding	Plant protein 1589 of unknown function
NODE_630863_length_52421_cov_12.806395	18513	21600	AT2G46430.2	protein_coding	cyclic nucleotide gated channel 3	cyclic nucleotide gated channel (CNGC4), downstream component of the signaling pathways leading to HR/resistance
NODE_524161_length_491905_cov_12.394300	356688	365773	AT2G46560.1	protein_coding	transducin family protein / WD-40 repeat family protein
NODE_555310_length_72955_cov_10.565280	65121	66343	AT2G46580.1	protein_coding	Pyridoxamine 5'-phosphate oxidase family protein
NODE_555310_length_72955_cov_10.565280	59080	60947	AT2G46590.2	protein_coding	Dof-type zinc finger DNA-binding family protein	encodes a protein containing Dof zinc finger motifs. expression is limited to vascular system of the mother plant. recessive mutation is inherited as maternal-effect and expression is not detected in the embryo. mutants are defective in seed germination. mutants are more dependent on light and cold treatment and less sensitive to gibberellin during seed germination.
NODE_590973_length_117906_cov_11.435101	63665	66247	AT2G46930.1	protein_coding	Pectinacetylesterase family protein
NODE_590973_length_117906_cov_11.435101	61994	62880	AT2G46940.1	protein_coding
NODE_590973_length_117906_cov_11.435101	39542	43775	AT2G46960.2	protein_coding	cytochrome P450, family 709, subfamily B, polypeptide 1	member of CYP709B
NODE_590973_length_117906_cov_11.435101	23777	27291	AT2G46980.2	protein_coding
NODE_503555_length_51846_cov_13.455368	14420	19737	AT2G47680.1	protein_coding	zinc finger (CCCH type) helicase family protein
NODE_503555_length_51846_cov_13.455368	10824	12787	AT2G47700.1	protein_coding	RING/U-box superfamily protein
NODE_74911_length_8911_cov_20.851645	1706	4286	AT2G47760.1	protein_coding	asparagine-linked glycosylation 3
NODE_74911_length_8911_cov_20.851645	6068	6855	AT2G47780.1	protein_coding	Rubber elongation factor protein (REF)
NODE_617408_length_165871_cov_11.848104	137001	139623	AT3G01300.1	protein_coding	Protein kinase superfamily protein
NODE_617408_length_165871_cov_11.848104	140939	151239	AT3G01310.1	protein_coding	Phosphoglycerate mutase-like family protein
NODE_531868_length_142934_cov_11.763009	63568	64476	AT3G01340.2	protein_coding	Transducin/WD40 repeat-like superfamily protein
NODE_533336_length_94162_cov_13.214301	961	6506	AT3G01380.1	protein_coding	transferases;sulfuric ester hydrolases;catalytics;transferases
NODE_555239_length_227563_cov_12.366268	141750	144748	AT3G01680.1	protein_coding
NODE_555239_length_227563_cov_12.366268	21792	25279	AT3G02030.1	protein_coding	transferases, transferring acyl groups other than amino-acyl groups;acyltransferases
NODE_583673_length_40923_cov_9.650319	33207	34714	AT3G03010.1	protein_coding	Peptidyl-tRNA hydrolase II (PTH2) family protein
NODE_526445_length_232242_cov_13.320872	16669	18784	AT3G03130.1	protein_coding
NODE_526445_length_232242_cov_13.320872	10373	12400	AT3G03150.1	protein_coding
NODE_602482_length_95251_cov_12.909292	21671	24425	AT3G05220.1	protein_coding	Heavy metal transport/detoxification superfamily protein
NODE_510785_length_33698_cov_12.150454	18632	20414	AT3G05625.1	protein_coding	Tetratricopeptide repeat (TPR)-like superfamily protein
NODE_510785_length_33698_cov_12.150454	25597	30589	AT3G05630.1	protein_coding	phospholipase D P2	Encodes a member of the PXPH-PLD subfamily of phospholipase D proteins. Regulates vesicle trafficking. Required for auxin transport and distribution and hence auxin responses. This subfamily is novel structurally different from the majority of plant PLDs by having phox homology (PX) and pleckstrin homology (PH) domains. Involved regulating root development in response to nutrient limitation. Play…
NODE_115885_length_42051_cov_12.433711	8242	10863	AT3G05650.1	protein_coding	receptor like protein 32
NODE_557814_length_96260_cov_10.706358	31969	32205	AT3G06090.1	protein_coding
NODE_472439_length_47010_cov_13.431461	9918	18248	AT3G06290.1	protein_coding	SAC3/GANP/Nin1/mts3/eIF-3 p25 family
NODE_107141_length_116032_cov_12.657095	55453	56535	AT3G07120.1	protein_coding	RING/U-box superfamily protein
NODE_107141_length_116032_cov_12.657095	61180	63619	AT3G07140.1	protein_coding	GPI transamidase component Gpi16 subunit family protein
NODE_107141_length_116032_cov_12.657095	91223	92143	AT3G07195.1	protein_coding	RPM1-interacting protein 4 (RIN4) family protein
NODE_413584_length_71866_cov_11.694098	50632	55562	AT3G07400.1	protein_coding	lipase class 3 family protein
NODE_413584_length_71866_cov_11.694098	46012	48537	AT3G07420.1	protein_coding	asparaginyl-tRNA synthetase 2	Encodes an asparaginyl-tRNA synthetase.
NODE_413584_length_71866_cov_11.694098	19960	20421	AT3G07490.1	protein_coding	ARF-GAP domain 11	A member of ARF GAP domain (AGD), A thaliana has 15 members, grouped into four classes.
NODE_413584_length_71866_cov_11.694098	18068	18902	AT3G07500.1	protein_coding	Far-red impaired responsive (FAR1) family protein
NODE_413584_length_71866_cov_11.694098	13227	16568	AT3G07520.1	protein_coding	glutamate receptor 1.4	member of Putative ligand-gated ion channel subunit family. Contains a functional cation - permeable pore domain. Involved in cellular cation homeostasis.
NODE_648856_length_292219_cov_11.492312	116376	118712	AT3G07570.1	protein_coding	Cytochrome b561/ferric reductase transmembrane with DOMON related domain
NODE_551740_length_80875_cov_10.731747	56594	59120	AT3G07890.2	protein_coding	Ypt/Rab-GAP domain of gyp1p superfamily protein
NODE_551740_length_80875_cov_10.731747	61684	63837	AT3G07900.1	protein_coding	O-fucosyltransferase family protein
NODE_610543_length_401805_cov_12.927773	177471	178484	AT3G08640.1	protein_coding	Protein of unknown function (DUF3411)
NODE_632334_length_244345_cov_12.002116	215298	219390	AT3G09470.1	protein_coding	Major facilitator superfamily protein
NODE_632334_length_244345_cov_12.002116	241375	244351	AT3G09560.2	protein_coding	Lipin family protein
NODE_591025_length_496689_cov_12.719013	51466	52818	AT3G10300.3	protein_coding	Calcium-binding EF-hand family protein
NODE_543463_length_46315_cov_11.278462	37994	39370	AT3G10760.1	protein_coding	Homeodomain-like superfamily protein
NODE_564191_length_109023_cov_10.321941	14005	16106	AT3G10940.1	protein_coding	dual specificity protein phosphatase (DsPTP1) family protein
NODE_533423_length_53651_cov_11.124434	21019	21685	AT3G10990.1	protein_coding	F-box associated ubiquitination effector family protein
NODE_593048_length_145147_cov_11.169718	65500	67906	AT3G11010.1	protein_coding	receptor like protein 34
NODE_593048_length_145147_cov_11.169718	57138	60005	AT3G11030.1	protein_coding	TRICHOME BIREFRINGENCE-LIKE 32	Encodes a member of the TBL (TRICHOME BIREFRINGENCE-LIKE) gene family containing a plant-specific DUF231 (domain of unknown function) domain. TBL gene family has 46 members, two of which (TBR/AT5G06700 and TBL3/AT5G01360) have been shown to be involved in the synthesis and deposition of secondary wall cellulose, presumably by influencing the esterification state of pectic polymers. A nomenclature…
NODE_593048_length_145147_cov_11.169718	50458	54647	AT3G11040.1	protein_coding	Glycosyl hydrolase family 85
NODE_593048_length_145147_cov_11.169718	78208	87276	AT3G11130.1	protein_coding	Clathrin, heavy chain
NODE_398454_length_151958_cov_10.790995	36863	40423	AT3G11670.1	protein_coding	UDP-Glycosyltransferase superfamily protein	Responsible for the final assembly of galactolipids in photosynthetic membranes. Provides stability to the PS I core complex (e.g. subunits PsaD, PsaE).
NODE_90032_length_300700_cov_12.084021	147614	152544	AT3G12280.1	protein_coding	retinoblastoma-related 1	Encodes a retinoblastoma homologue RETINOBLASTOMA-RELATED protein (RBR or RBR1). RBR controls nuclear proliferation in the female gametophyte. Also required for correct differentiation of male gametophytic cell types. Regulates stem cell maintenance in Arabidopsis roots. Involved in the determination of cell cycle arrest in G1 phase after sucrose starvation. RBR1 is also involved in regulation of…
NODE_267389_length_206166_cov_12.961948	114655	116913	AT3G12880.1	protein_coding	Plant invertase/pectin methylesterase inhibitor superfamily protein
NODE_537319_length_85406_cov_13.091715	78769	84133	AT3G13100.1	protein_coding	multidrug resistance-associated protein 7	member of MRP subfamily
NODE_194079_length_94942_cov_12.586822	68279	69860	AT3G13700.1	protein_coding	RNA-binding (RRM/RBD/RNP motifs) family protein
NODE_610123_length_74979_cov_13.220342	41591	43120	AT3G13840.1	protein_coding	GRAS family transcription factor
NODE_600002_length_102097_cov_10.763029	82373	84621	AT3G14130.1	protein_coding	Aldolase-type TIM barrel family protein
NODE_600002_length_102097_cov_10.763029	80041	81987	AT3G14150.1	protein_coding	Aldolase-type TIM barrel family protein
NODE_600002_length_102097_cov_10.763029	50408	54929	AT3G14205.1	protein_coding	Phosphoinositide phosphatase family protein
NODE_600002_length_102097_cov_10.763029	12526	14256	AT3G14210.1	protein_coding	epithiospecifier modifier 1	A semidominant QTL which has an epistatic effect on the Epithiospecifier gene. Represses nitrile formation and favors isothiocyanate production during glucosinolate hydrolysis. The functional allele deters the insect herbivory T. ni.
NODE_534698_length_20132_cov_13.278164	13776	15799	AT3G14450.1	protein_coding	CTC-interacting domain 9	RNA-binding protein, putative, contains Pfam profile: PF00076 RNA recognition motif. (a.k.a. RRM, RBD, or RNP domain) (2 copies). Contains PAM PABC binding domain.
NODE_413780_length_55304_cov_10.404962	9264	12747	AT3G15380.1	protein_coding	Plasma-membrane choline transporter family protein
NODE_413780_length_55304_cov_10.404962	14649	20363	AT3G15390.1	protein_coding	silencing defective 5	Encodes a novel protein that is similar to PRL1 interacting factor and is involved in virus induced silencing.
NODE_581358_length_96504_cov_12.593219	58207	59897	AT3G15610.1	protein_coding	Transducin/WD40 repeat-like superfamily protein
NODE_194079_length_94942_cov_12.586822	13549	16034	AT3G15960.1	protein_coding	mismatched DNA binding;ATP binding
NODE_424337_length_177387_cov_13.050184	133295	134820	AT3G16310.1	protein_coding	mitotic phosphoprotein N' end (MPPN) family protein
NODE_524477_length_26905_cov_13.525850	15157	16985	AT3G16350.1	protein_coding	Homeodomain-like superfamily protein
NODE_437327_length_27140_cov_13.489941	9543	17361	AT3G16785.1	protein_coding	phospholipase D P1	Encodes a member of the PXPH-PLD subfamily of phospholipase D proteins. This subfamily is novel structurally different from the majority of plant PLDs by having phox homology (PX) and pleckstrin homology (PH) domains. Involved regulating root development in response to nutrient limitation. Does not appear to be involved in root hair patterning. Not induced upon Pi starvation.
NODE_556976_length_515883_cov_11.831843	42967	45323	AT3G17910.1	protein_coding	Surfeit locus 1 cytochrome c oxidase biogenesis protein	Surfeit 1 (SURF1) mRNA. Similar to human SURF1 which is known to be involved in cytochrome c oxidase assembly.
NODE_557930_length_100792_cov_12.042375	1165	12118	AT3G18310.1	protein_coding
NODE_411795_length_54268_cov_12.091675	29808	33799	AT3G18390.1	protein_coding	CRS1 / YhbY (CRM) domain-containing protein
NODE_76505_length_168104_cov_11.783158	115865	118796	AT3G19410.1	protein_coding	F-box and associated interaction domains-containing protein
NODE_566508_length_96972_cov_13.319938	16260	19760	AT3G19700.1	protein_coding	Leucine-rich repeat protein kinase family protein	Encodes leucine rich repeat (LRR) kinase. Iku2-3 identified in a screen for mutants with abnormal endosperm. Sporophytic recessive mutants have reduced embryo and endosperm size. Seed size is also reduced and the shape is abnormal suggesting an interaction between the endosperm and cell elongation in the integuments.
NODE_570715_length_269805_cov_13.940138	186019	188910	AT3G20040.1	protein_coding	Hexokinase
NODE_489278_length_43773_cov_8.581614	17670	19380	AT3G20100.1	protein_coding	cytochrome P450, family 705, subfamily A, polypeptide 19	member of CYP705A
NODE_257754_length_11980_cov_13.579382	2339	4821	AT3G20810.2	protein_coding	2-oxoglutarate (2OG) and Fe(II)-dependent oxygenase superfamily protein
NODE_586820_length_341223_cov_12.859303	57121	58173	AT3G21220.1	protein_coding	MAP kinase kinase 5	Encodes a mitogen-activated kinase kinase, dual specific protein kinase that is expressed in vegetative tissues and floral buds. Involved in innate immunity. This protein activates MPK3/MPK6 and early-defense genes redundantly with MKK4.In plants with both MKK5 and MKK6 levels reduced by RNAi plants, floral organs do not abscise suggestion a role for both proteins in mediating floral organ abscis…
NODE_586820_length_341223_cov_12.859303	76113	77854	AT3G21260.3	protein_coding	Glycolipid transfer protein (GLTP) family protein
NODE_586820_length_341223_cov_12.859303	114598	118319	AT3G21280.1	protein_coding	ubiquitin-specific protease 7	Encodes a ubiquitin-specific protease.
NODE_586820_length_341223_cov_12.859303	197778	200722	AT3G21370.1	protein_coding	beta glucosidase 19
NODE_586820_length_341223_cov_12.859303	214452	215594	AT3G21410.1	protein_coding	F-box and associated interaction domains-containing protein
NODE_537428_length_141217_cov_11.425848	76738	80463	AT3G21600.1	protein_coding	Senescence/dehydration-associated protein-related
NODE_493302_length_49245_cov_10.762615	4468	7801	AT3G21630.1	protein_coding	chitin elicitor receptor kinase 1	LysM receptor-like kinase. Essential in the perception and transduction of the chitin oligosaccharide elicitor. Involved in chitin-mediated plant innate immunity. Located in the plasma membrane.
NODE_323187_length_238818_cov_11.573726	141350	142441	AT3G21750.1	protein_coding	UDP-glucosyl transferase 71B1	Encodes a glucosyltransferase that can attach glucose to a number of hydroxylated phenolic compounds as well as quercetins in vitro
NODE_569515_length_125666_cov_11.605271	16800	18586	AT3G22370.1	protein_coding	alternative oxidase 1A	Encodes AOX1a, an isoform of alternative oxidase that is expressed in rosettes, flowers, and root. The alternative oxidase of plant mitochondria transfers electrons from the ubiquinone pool to oxygen without energy conservations. It is regulated through transcriptional control and by pyruvate. Plays a role in shoot acclimation to low temperature. Also is capable of ameliorating reactive oxygen sp…
NODE_283265_length_59985_cov_11.914729	29475	36067	AT3G22380.2	protein_coding	time for coffee	Encodes a nucleus-acting plant-specific clock regulator working close to the central oscillator and affecting the circadian gating of light responses. Circadian gating is the alteration of circadian phase according to the photoperiod of the entraining day/light cycle and the rhythmic antagonism of light responses in the early subjective night. TIC differentially regulates CCA1 and PRR9 from LHY, …
NODE_227117_length_190527_cov_11.995109	116203	118388	AT3G22890.1	protein_coding	ATP sulfurylase 1	encodes ATP sulfurylase, the first enzyme in the sulfate assimilation pathway of Arabidopsis.
NODE_6611_length_638729_cov_12.839528	519422	521136	AT3G23160.1	protein_coding	Protein of unknown function (DUF668)
NODE_555310_length_72955_cov_10.565280	42556	55578	AT3G23430.1	protein_coding	phosphate 1	mutant is deficient in the transfer of phosphate from root epidermal and cortical cells to the xylem. encodes protein with the mainly hydrophilic N-terminal and the C-terminal containing 6 potential membrane-spanning domains.
NODE_544801_length_64951_cov_9.982125	45917	48301	AT3G23550.1	protein_coding	MATE efflux family protein
NODE_409257_length_76537_cov_11.778069	47027	48914	AT3G23600.1	protein_coding	alpha/beta-Hydrolases superfamily protein
NODE_501126_length_41406_cov_11.167753	8655	11853	AT3G24550.1	protein_coding	proline extensin-like receptor kinase 1	encodes an ortholog of Brassica napus proline extensin-like receptor kinase. Expression of the brassica gene is induced by wounding and fungal infection.
NODE_412635_length_64404_cov_10.743852	38394	40728	AT3G25040.1	protein_coding	endoplasmic reticulum retention defective 2B	Encodes ERD2b. a homolog of the yeast endoplasmic reticulum retention receptor ERD2. Mutations in ERD2b compromise EFR but not FLS2 signaling.
NODE_412635_length_64404_cov_10.743852	31444	35066	AT3G25060.1	protein_coding	Tetratricopeptide repeat (TPR)-like superfamily protein
NODE_62501_length_126759_cov_12.686247	13400	15412	AT3G26490.1	protein_coding	Phototropic-responsive NPH3 family protein
NODE_437439_length_66525_cov_12.160360	33188	36472	AT3G27300.3	protein_coding	glucose-6-phosphate dehydrogenase 5
NODE_437439_length_66525_cov_12.160360	52829	59073	AT3G27325.2	protein_coding	hydrolases, acting on ester bonds
NODE_525581_length_52843_cov_12.600950	10387	12067	AT3G27350.2	protein_coding
NODE_525581_length_52843_cov_12.600950	27150	29638	AT3G27400.1	protein_coding	Pectin lyase-like superfamily protein
NODE_160568_length_78050_cov_10.345599	44805	46986	AT3G27560.1	protein_coding	Protein kinase superfamily protein	encodes a protein with kinase domains, including catalytic domains for serine/threonine as well as tyrosine kinases. a member of multi-gene family and is expressed in all tissues examined.
NODE_576744_length_492741_cov_12.857154	182443	188729	AT3G27730.1	protein_coding	ATP binding;ATP-dependent helicases;DNA helicases	DNA helicase required for interference-sensitive meiotic crossover events.
NODE_512603_length_28337_cov_12.847832	11324	13298	AT3G27785.1	protein_coding	myb domain protein 118	putative transcription factor (MYB118)
NODE_213805_length_36935_cov_11.556248	33454	34185	AT3G27880.1	protein_coding	Protein of unknown function (DUF1645)
NODE_398454_length_151958_cov_10.790995	65907	67173	AT3G27890.1	protein_coding	NADPH:quinone oxidoreductase	Encodes NAD(P)H:quinone reductase which is an FMN binding protein that catalyzes the reduction of quinone substrates to hydroquinones.The enzyme activity was confirmed by in vitro assay.
NODE_642513_length_144310_cov_10.964624	67912	69066	AT3G27910.1	protein_coding	Galactose oxidase/kelch repeat superfamily protein
NODE_557300_length_104674_cov_10.591761	6633	8020	AT3G27920.1	protein_coding	myb domain protein 0	Encodes a Myb-like protein that is required for induction of trichome development.
NODE_557300_length_104674_cov_10.591761	12061	14257	AT3G27925.1	protein_coding	DegP protease 1	Encodes a DegP protease; nuclear gene encoding chloroplast-targeted protease that can degrade two lumenal proteins, plastocyanin and OE33, suggesting a role as a general-purpose protease in the thylakoid lumen. Involved in the degradation of D1 protein of PS II, hence participating in the repair of PS II damages caused by photoinhibition.
NODE_557300_length_104674_cov_10.591761	15780	18686	AT3G27930.1	protein_coding
NODE_557300_length_104674_cov_10.591761	36461	38537	AT3G27960.1	protein_coding	Tetratricopeptide repeat (TPR)-like superfamily protein
NODE_185256_length_83559_cov_12.513015	63701	64549	AT3G28190.1	protein_coding
NODE_446164_length_69707_cov_12.712253	37167	38981	AT3G28450.1	protein_coding	Leucine-rich repeat protein kinase family protein
NODE_446164_length_69707_cov_12.712253	44403	45540	AT3G28470.1	protein_coding	Duplicated homeodomain-like superfamily protein	Member of the R2R3 factor gene family.
NODE_447166_length_139680_cov_12.207016	97752	99285	AT3G28540.1	protein_coding	P-loop containing nucleoside triphosphate hydrolases superfamily protein
NODE_557815_length_50237_cov_11.854609	8036	9799	AT3G28960.1	protein_coding	Transmembrane amino acid transporter family protein
NODE_49456_length_140197_cov_12.689238	138083	139009	AT3G28990.1	protein_coding	Plant protein 1589 of unknown function
NODE_497452_length_28521_cov_9.646787	9469	10211	AT3G29130.2	protein_coding
NODE_572029_length_34865_cov_9.055242	13261	16203	AT3G30180.1	protein_coding	brassinosteroid-6-oxidase 2	Encodes a cytochrome p450 enzyme that catalyzes the last reaction in the production of brassinolide. It is capable of converting 6-deoxocastasterone into castasterone, a C-6 oxidation, as well as the further conversion of castasterone into brassinolide by a Baeyer-Villinger oxidation reaction at C-6, resulting in the formation of an unusual seven-membered lactone ring. The enzyme possesses high a…
NODE_469100_length_42102_cov_12.879721	409	1261	AT3G30370.1	protein_coding
NODE_484108_length_163155_cov_13.779099	121158	124531	AT3G43540.1	protein_coding	Protein of unknown function (DUF1350)
NODE_581904_length_127914_cov_9.909221	44229	47778	AT3G44540.1	protein_coding	fatty acid reductase 4	Encodes a member of the eight-member gene family encoding alcohol-forming fatty acyl-CoA reductases (FARs) identified in Arabidopsis thaliana. Three of the FARs, FAR1 (At5g22500), FAR4 (At3g44540) and FAR5 (At3g44550), are shown to generate the fatty alcohols found in root, seed coat, and wound-induced leaf tissue.
NODE_581904_length_127914_cov_9.909221	113810	118051	AT3G44610.1	protein_coding	Protein kinase superfamily protein
NODE_106461_length_35776_cov_9.952258	1	5136	AT3G44670.2	protein_coding	Disease resistance protein (TIR-NBS-LRR class) family
NODE_412666_length_24936_cov_10.361084	19507	24431	AT3G44730.1	protein_coding	kinesin-like protein 1
NODE_444826_length_55226_cov_9.235016	21301	23173	AT3G44810.1	protein_coding	F-box family protein
NODE_430203_length_22838_cov_13.803310	20858	21684	AT3G45610.1	protein_coding	Dof-type zinc finger DNA-binding family protein
NODE_443056_length_44913_cov_13.183711	28289	33340	AT3G45850.1	protein_coding	P-loop containing nucleoside triphosphate hydrolases superfamily protein
NODE_426717_length_31565_cov_8.774276	19221	22016	AT3G46240.1	protein_coding
NODE_428113_length_31860_cov_13.267106	26960	27983	AT3G46580.1	protein_coding	methyl-CPG-binding domain protein 5	Protein containing a putative methyl-CpG-binding domain.Has sequence similarity to human MBD proteins.
NODE_533169_length_260000_cov_12.187269	236185	237525	AT3G46630.1	protein_coding	Protein of unknown function (DUF3223)
NODE_564636_length_45951_cov_12.161084	20074	22076	AT3G46800.1	protein_coding	Cysteine/Histidine-rich C1 domain family protein
NODE_564636_length_45951_cov_12.161084	11796	13847	AT3G46810.1	protein_coding	Cysteine/Histidine-rich C1 domain family protein
NODE_564636_length_45951_cov_12.161084	22892	24383	AT3G46820.1	protein_coding	type one serine/threonine protein phosphatase 5	Encodes the catalytic subunit of a Type 1 phosphoprotein Ser/Thr phosphatase, expressed in roots, shoots and flowers.
NODE_572701_length_65527_cov_10.967280	33030	34681	AT3G46830.1	protein_coding	RAB GTPase homolog A2C
NODE_572701_length_65527_cov_10.967280	53974	55250	AT3G46870.1	protein_coding	Pentatricopeptide repeat (PPR) superfamily protein
NODE_280654_length_251757_cov_12.693518	32145	33882	AT3G47080.1	protein_coding	Tetratricopeptide repeat (TPR)-like superfamily protein
NODE_227117_length_190527_cov_11.995109	157847	159255	AT3G47350.1	protein_coding	hydroxysteroid dehydrogenase 2	Encodes a putative hydroxysteroid dehydrogenase (HSD). Genes that encode HSD include: At5g50600 and At5g50700 (HSD1), At3g47350(HSD2), At3g47360(HSD3), At5g50590 and At5g50690(HSD4), At5g50770(HSD6) (Plant Cell Physiology 50:1463). Two copies of HSD1 and HSD4 exist due to a gene duplication event. In Plant Physiology 145:87, At5g50690 is HSD7, At4g10020 is HSD5.
NODE_576744_length_492741_cov_12.857154	214761	216980	AT3G47490.1	protein_coding	HNH endonuclease
NODE_403744_length_100181_cov_13.943692	83543	86824	AT3G47780.1	protein_coding	ABC2 homolog 6	member of ATH subfamily
NODE_522924_length_238913_cov_11.791983	223297	227513	AT3G47790.1	protein_coding	ABC2 homolog 7	member of ATH subfamily
NODE_522924_length_238913_cov_11.791983	230929	232637	AT3G47810.3	protein_coding	Calcineurin-like metallo-phosphoesterase superfamily protein	Homolog of yeast retromer subunit VPS29. Part of a retromer-like protein complex involved in endosome to lysosome protein transport.
NODE_414192_length_55140_cov_12.515270	21692	23293	AT3G47820.1	protein_coding	PLANT U-BOX 39
NODE_359615_length_43207_cov_11.764228	33480	34853	AT3G47830.1	protein_coding	DNA glycosylase superfamily protein
NODE_496453_length_18526_cov_15.188437	270	1361	AT3G47833.1	protein_coding
NODE_395436_length_95576_cov_13.616849	32090	33862	AT3G48040.1	protein_coding	RHO-related protein from plants 10	Encodes a member of the Rop subfamily of Rho GTPases in Arabidopsis that contains a putative farnesylation motif. It is localized to the plasma membrane and involved in the negative regulation of ABA signalling.
NODE_395436_length_95576_cov_13.616849	35088	40322	AT3G48050.1	protein_coding	BAH domain ;TFIIS helical bundle-like domain
NODE_395436_length_95576_cov_13.616849	55480	57036	AT3G48100.1	protein_coding	response regulator 5	Encodes a transcription repressor that mediates a negative feedback loop in cytokinin signalling. ARR5 expression is upregulated by Class I KNOX genes. Arr5 protein is stabilized by cytokinin in a two-component phosphorelay.
NODE_395436_length_95576_cov_13.616849	84600	88206	AT3G48170.1	protein_coding	aldehyde dehydrogenase 10A9	Arabidopsis thaliana putative betaine aldehyde dehydrogenase
NODE_167075_length_103948_cov_14.045244	82428	86697	AT3G48195.1	protein_coding	Phox (PX) domain-containing protein
NODE_167075_length_103948_cov_14.045244	87253	91633	AT3G48200.1	protein_coding
NODE_244480_length_271158_cov_11.614797	95099	96141	AT3G48330.2	protein_coding	protein-l-isoaspartate methyltransferase 1	encodes protein-L-isoaspartate methyltransferase. Important for maintaining viability as the seed ages. Involved in germination.
NODE_280654_length_251757_cov_12.693518	158413	159848	AT3G48340.1	protein_coding	Cysteine proteinases superfamily protein
NODE_544382_length_106578_cov_12.417188	31763	32350	AT3G48450.1	protein_coding	RPM1-interacting protein 4 (RIN4) family protein
NODE_629791_length_92234_cov_11.672322	74973	76807	AT3G49055.1	protein_coding
NODE_629791_length_92234_cov_11.672322	77197	81639	AT3G49060.1	protein_coding	U-box domain-containing protein kinase family protein
NODE_123527_length_61320_cov_12.875278	6260	10242	AT3G49190.1	protein_coding	O-acyltransferase (WSD1-like) family protein
NODE_34532_length_60895_cov_12.163774	16102	19081	AT3G49370.1	protein_coding	Calcium-dependent protein kinase (CDPK) family protein
NODE_581620_length_132086_cov_10.042919	4754	5570	AT3G49440.1	protein_coding	F-box associated ubiquitination effector family protein
NODE_315754_length_44403_cov_14.036394	6203	8236	AT3G49530.1	protein_coding	NAC domain containing protein 62	Transcription factor that serves as a molecular link between cold signals and pathogen resistance responses. Undergoes proteolytic processing triggered by cold-induced changes in membrane fluidity.
NODE_447065_length_71912_cov_12.326524	53040	56133	AT3G49670.1	protein_coding	Leucine-rich receptor-like protein kinase family protein	Encodes a CLAVATA1-related receptor kinase-like protein required for both shoot and flower meristem function. Very similar to BAM1,with more than 85% a.a. identity. It has a broad expression pattern and is involved in vascular strand development in the leaf, control of leaf shape, size and symmetry, male gametophyte development and ovule specification and function. Anthers of double mutants (bam1…
NODE_553677_length_162707_cov_11.333329	66488	68214	AT3G49920.1	protein_coding	voltage dependent anion channel 5	Encodes a voltage-dependent anion channel (VDAC: AT3G01280/VDAC1, AT5G67500/VDAC2, AT5G15090/VDAC3, AT5G57490/VDAC4, AT5G15090/VDAC5). VDACs are reported to be porin-type, beta-barrel diffusion pores. They are prominently localized in the outer mitochondrial membrane and are involved in metabolite exchange between the organelle and the cytosol.
NODE_597246_length_66735_cov_9.486506	4699	6992	AT3G50000.1	protein_coding	casein kinase II, alpha chain 2	casein kinase II catalytic subunit alpha
NODE_526448_length_79572_cov_12.690532	3096	3941	AT3G50220.1	protein_coding	Protein of unknown function (DUF579)
NODE_357764_length_202931_cov_12.864224	19477	27663	AT3G50590.1	protein_coding	Transducin/WD40 repeat-like superfamily protein
NODE_212723_length_17404_cov_12.761032	15791	17401	AT3G50650.1	protein_coding	GRAS family transcription factor
NODE_401430_length_15236_cov_9.335850	11286	12749	AT3G50740.1	protein_coding	UDP-glucosyl transferase 72E1	UGT72E1 is an UDPG:coniferyl alcohol glucosyltransferase which specifically glucosylates sinapyl- and coniferyl aldehydes. The enzyme is thought to be involved in lignin metabolism.
NODE_544643_length_169536_cov_11.301022	29451	30223	AT3G50980.1	protein_coding	dehydrin xero 1
NODE_544643_length_169536_cov_11.301022	33173	34394	AT3G51000.1	protein_coding	alpha/beta-Hydrolases superfamily protein
NODE_544643_length_169536_cov_11.301022	34751	35885	AT3G51010.1	protein_coding
NODE_544643_length_169536_cov_11.301022	36518	37122	AT3G51020.1	protein_coding
NODE_544643_length_169536_cov_11.301022	39295	40067	AT3G51040.1	protein_coding	RTE1-homolog	Encodes a protein of 231 amino acids with 51% identity to RTE1 over 209 amino acids.
NODE_544643_length_169536_cov_11.301022	40970	44559	AT3G51050.1	protein_coding	FG-GAP repeat-containing protein
NODE_503660_length_271753_cov_12.869555	50671	53954	AT3G51070.1	protein_coding	S-adenosyl-L-methionine-dependent methyltransferases superfamily protein
NODE_503660_length_271753_cov_12.869555	55353	56478	AT3G51080.1	protein_coding	GATA transcription factor 6	Encodes a member of the GATA factor family of zinc finger transcription factors.
NODE_503660_length_271753_cov_12.869555	82839	85871	AT3G51130.1	protein_coding
NODE_503660_length_271753_cov_12.869555	87027	88318	AT3G51140.1	protein_coding	Protein of unknown function (DUF3353)
NODE_503660_length_271753_cov_12.869555	236272	239644	AT3G51480.1	protein_coding	glutamate receptor 3.6	member of Putative ligand-gated ion channel subunit family
NODE_503660_length_271753_cov_12.869555	239975	242747	AT3G51490.2	protein_coding	tonoplast monosaccharide transporter3
NODE_503660_length_271753_cov_12.869555	267172	271283	AT3G51560.1	protein_coding	Disease resistance protein (TIR-NBS-LRR class) family
NODE_552886_length_61364_cov_13.233443	29011	36407	AT3G51720.1	protein_coding	Plant protein of unknown function (DUF827)
NODE_405231_length_10943_cov_15.333912	4192	5137	AT3G51960.2	protein_coding	basic leucine zipper 24	bZIP transcription factor induced by salt stress and promoted salt tolerance. Localized to the cytoplasm and nucleus under control conditions and targeted preferentially to the nucleus under salt stress
NODE_610638_length_354394_cov_11.993476	50518	53303	AT3G52190.1	protein_coding	phosphate transporter traffic facilitator1	Encodes a plant specific protein structurally related to the SEC12 proteins of the early secretory pathway. Mutation of PHF1 impairs Pi transport. Expression was detected in all tissues, and was induced by Pi starvation. Localized in endoplasmic reticulum (ER), and mutation of PHF1 resulted in ER retention and reduced accumulation of the plasma membrane PHT1;1 transporter.
NODE_496490_length_62690_cov_14.395278	52236	58232	AT3G52200.2	protein_coding	Dihydrolipoamide acetyltransferase, long form protein	dihydrolipoamide S-acetyltransferase (LTA3) mRNA, nuclear
NODE_496490_length_62690_cov_14.395278	49100	51620	AT3G52210.3	protein_coding	S-adenosyl-L-methionine-dependent methyltransferases superfamily protein
NODE_496490_length_62690_cov_14.395278	47379	48777	AT3G52220.1	protein_coding
NODE_636570_length_152866_cov_12.958493	126158	131078	AT3G52840.1	protein_coding	beta-galactosidase 2
NODE_547919_length_82768_cov_14.016298	16724	18427	AT3G53140.1	protein_coding	O-methyltransferase family protein
NODE_284032_length_7698_cov_6.842556	4541	6064	AT3G53150.1	protein_coding	UDP-glucosyl transferase 73D1
NODE_576744_length_492741_cov_12.857154	12162	13850	AT3G53170.1	protein_coding	Tetratricopeptide repeat (TPR)-like superfamily protein
NODE_556146_length_178952_cov_13.083849	78699	80849	AT3G53380.1	protein_coding	Concanavalin A-like lectin protein kinase family protein
NODE_267389_length_206166_cov_12.961948	162448	164226	AT3G54740.2	protein_coding	Protein of unknown function, DUF593
NODE_267389_length_206166_cov_12.961948	143522	145965	AT3G54770.1	protein_coding	RNA-binding (RRM/RBD/RNP motifs) family protein
NODE_267389_length_206166_cov_12.961948	137576	140099	AT3G54780.1	protein_coding	Zinc finger (C3HC4-type RING finger) family protein
NODE_267389_length_206166_cov_12.961948	128743	132293	AT3G54800.2	protein_coding	Pleckstrin homology (PH) and lipid-binding START domains-containing protein
NODE_267389_length_206166_cov_12.961948	119161	120447	AT3G54810.2	protein_coding	Plant-specific GATA-type zinc finger transcription factor family protein	Encodes a protein containing a GATA type zinc finger domain that is expressed in the embryo axis and involved in germination. Mutants have a reduced rate of germination even when stratified.
NODE_569191_length_341186_cov_12.762113	231784	237366	AT3G54820.1	protein_coding	plasma membrane intrinsic protein 2;5
NODE_537702_length_146534_cov_13.331507	90910	92659	AT3G55010.1	protein_coding	phosphoribosylformylglycinamidine cyclo-ligase, chloroplast / phosphoribosyl-aminoimidazole synthetase / AIR synthase (PUR5)	encoding phosphoribosylformylglycinamidine cyclo-ligase (syn. AIR synthetase)that phosphorylates 5-phosphoribosyl-N-formylglycinamidine (FGAM) to form 5-aminoimidazole ribonucleotide (AIR)
NODE_537702_length_146534_cov_13.331507	93254	98837	AT3G55020.1	protein_coding	Ypt/Rab-GAP domain of gyp1p superfamily protein
NODE_537702_length_146534_cov_13.331507	103332	104898	AT3G55030.1	protein_coding	phosphatidylglycerolphosphate synthase 2	Encodes a phosphatidylglycerolphosphate synthase.
NODE_608695_length_160806_cov_13.181629	79057	80622	AT3G56630.1	protein_coding	cytochrome P450, family 94, subfamily D, polypeptide 2	member of CYP94D
NODE_354438_length_52341_cov_14.358839	30067	34691	AT3G56810.1	protein_coding
NODE_539101_length_49858_cov_12.777207	24723	27657	AT3G56960.1	protein_coding	phosphatidyl inositol monophosphate 5 kinase 4	Encodes a protein with phosphatidylinositol-4-phosphate 5-kinase activity that plays a role in pollen tip growth. The enzyme localizes to the apical plasma membrane and adjacent cytosolic region of pollen tubes. Overexpression of this gene leads to increased deposition of pectin in the cell wall at the tip of the pollen tube and causes altered pollen tube morphology.
NODE_539101_length_49858_cov_12.777207	3956	5618	AT3G57030.1	protein_coding	Calcium-dependent phosphotriesterase superfamily protein
NODE_156331_length_154202_cov_12.768285	66353	67863	AT3G57080.1	protein_coding	Eukaryotic rpb5 RNA polymerase subunit family protein	Non-catalytic subunit unique to Nuclear DNA-dependent RNA polymerase V; homologous to budding yeast RPB5.
NODE_21679_length_80668_cov_13.733203	67431	69711	AT3G57130.1	protein_coding	Ankyrin repeat family protein / BTB/POZ domain-containing protein	Encodes BOP1. Contains Pfam domain, PF00023: Ankyrin repeat and Pfam domain, PF00651: BTB/POZ domain. Lines carrying recessive mutations exhibit a number of visible defects, most pronounced being ectopic outgrowths of in leaf petioles of rosette leaves. Along with BOP2, BOP1 is required for nectary development and formation of normal abscission zones.Forms homodimers and heterodimers with BOP2. N…
NODE_21679_length_80668_cov_13.733203	64019	66565	AT3G57140.2	protein_coding	sugar-dependent 1-like
NODE_21679_length_80668_cov_13.733203	44292	47094	AT3G57200.1	protein_coding
NODE_21679_length_80668_cov_13.733203	34982	38216	AT3G57230.1	protein_coding	AGAMOUS-like 16	MADS-box transcription factor. Expressed in leaf, root and stem, with higher RNA accumulation in guard cells and trichomes.
NODE_6611_length_638729_cov_12.839528	404618	406960	AT3G57510.1	protein_coding	Pectin lyase-like superfamily protein	Encodes ADPG1, a polygalacturonase protein involved in silique and anther dihiscence. Loss of function mutations have reduced seed set, indehiscent fruit and reduced pollen shedding.
NODE_6611_length_638729_cov_12.839528	440932	443311	AT3G57530.1	protein_coding	calcium-dependent protein kinase 32	Calcium-dependent Protein Kinase. ABA signaling component that regulates the ABA-responsive gene expression via ABF4. AtCPK32 has autophosphorylation activity and can phosphorylate ABF4 in vitro
NODE_6611_length_638729_cov_12.839528	457126	464540	AT3G57570.2	protein_coding	ARM repeat superfamily protein
NODE_6611_length_638729_cov_12.839528	467053	468276	AT3G57590.1	protein_coding	F-box and associated interaction domains-containing protein
NODE_254721_length_179168_cov_13.185926	104944	105812	AT3G58170.1	protein_coding	BET1P/SFT1P-like protein 14A	Encodes a Bet1/Sft1-like SNARE protein which fully suppresses the temperature-sensitive growth defect in <i>sft1-1</i> yeast cells; however, it cannot support the deletion of the yeast BET1 gene (<i>bet1&#916;</i>).
NODE_555162_length_134576_cov_12.871879	49858	52704	AT3G58580.1	protein_coding	DNAse I-like superfamily protein
NODE_555162_length_134576_cov_12.871879	45012	47237	AT3G58590.1	protein_coding	Pentatricopeptide repeat (PPR) superfamily protein
NODE_555162_length_134576_cov_12.871879	38929	42024	AT3G58610.3	protein_coding	ketol-acid reductoisomerase
NODE_469834_length_25881_cov_13.818979	3686	6258	AT3G58620.1	protein_coding	tetratricopetide-repeat thioredoxin-like 4
NODE_469834_length_25881_cov_13.818979	18379	24039	AT3G58640.2	protein_coding	Mitogen activated protein kinase kinase kinase-related
NODE_615043_length_67225_cov_12.398870	40016	41625	AT3G58670.1	protein_coding	Protein of unknown function (DUF1637)
NODE_615043_length_67225_cov_12.398870	43429	44647	AT3G58680.1	protein_coding	multiprotein bridging factor 1B	One of three genes in A. thaliana encoding multiprotein bridging factor 1, a highly conserved transcriptional coactivator. May serve as a bridging factor between a bZIP factor and TBP. Its expression is developmentally regulated.
NODE_615043_length_67225_cov_12.398870	46497	48385	AT3G58690.1	protein_coding	Protein kinase superfamily protein
NODE_615043_length_67225_cov_12.398870	59351	62016	AT3G58740.1	protein_coding	citrate synthase 1	Encodes a peroxisomal citrate synthase that is expressed in siliques and developing seeds.
NODE_615043_length_67225_cov_12.398870	62907	65932	AT3G58750.1	protein_coding	citrate synthase 2	Encodes a peroxisomal citrate synthase that is expressed throughout seedling and shoot development.
NODE_213720_length_132115_cov_12.453764	46052	48968	AT3G58760.1	protein_coding	Integrin-linked protein kinase family
NODE_213720_length_132115_cov_12.453764	49754	52393	AT3G58770.1	protein_coding
NODE_447166_length_139680_cov_12.207016	10811	14472	AT3G58790.1	protein_coding	galacturonosyltransferase 15	Encodes a protein with putative galacturonosyltransferase activity.
NODE_447166_length_139680_cov_12.207016	17036	18058	AT3G58800.1	protein_coding
NODE_447166_length_139680_cov_12.207016	22160	23299	AT3G58810.1	protein_coding	metal tolerance protein A2	Member of Zinc transporter (ZAT) family. Contributes to basic cellular Zn tolerance and controls Zn partitioning, particularly under conditions of high rates of Zn influx into the root symplasm. Localizes to the vacuolar membrane.
NODE_343105_length_86868_cov_13.478726	70951	71928	AT3G58840.1	protein_coding	Tropomyosin-related
NODE_343105_length_86868_cov_13.478726	69556	69913	AT3G58850.1	protein_coding	phy rapidly regulated 2	Encodes PHYTOCHROME RAPIDLY REGULATED2 (PAR2), an atypical basic helix-loop-helix (bHLP) protein. Closely related to PAR1 (At2g42870). Up regulated after simulated shade perception. Acts in the nucleus to control plant development and as a negative regulator of shade avoidance response. Functions as transcriptional repressor of auxin-responsive genes SAUR15 (AT4G38850) and SAUR68 (AT1G29510).
NODE_343105_length_86868_cov_13.478726	38992	40536	AT3G58860.1	protein_coding	F-box/RNI-like superfamily protein
NODE_343105_length_86868_cov_13.478726	32899	34474	AT3G58880.1	protein_coding	F-box/RNI-like superfamily protein
NODE_343105_length_86868_cov_13.478726	14614	16328	AT3G58920.1	protein_coding	F-box/RNI-like superfamily protein
NODE_343105_length_86868_cov_13.478726	2965	4625	AT3G58960.1	protein_coding	F-box/RNI-like/FBD-like domains-containing protein
NODE_343105_length_86868_cov_13.478726	279	1949	AT3G58970.1	protein_coding	magnesium transporter 6	Transmembrane magnesium transporter. One of nine family members.
NODE_524161_length_491905_cov_12.394300	469159	470729	AT3G59010.1	protein_coding	pectin methylesterase 61
NODE_524161_length_491905_cov_12.394300	453068	459479	AT3G59020.2	protein_coding	ARM repeat superfamily protein
NODE_524161_length_491905_cov_12.394300	445678	448011	AT3G59040.2	protein_coding	Tetratricopeptide repeat (TPR)-like superfamily protein
NODE_524161_length_491905_cov_12.394300	413576	424224	AT3G59100.1	protein_coding	glucan synthase-like 11	encodes a protein similar to callose synthase
NODE_524161_length_491905_cov_12.394300	406615	408465	AT3G59130.1	protein_coding	Cysteine/Histidine-rich C1 domain family protein
NODE_483455_length_120751_cov_13.681783	35304	38859	AT3G59570.1	protein_coding	Ypt/Rab-GAP domain of gyp1p superfamily protein
NODE_483455_length_120751_cov_13.681783	16851	18563	AT3G59590.1	protein_coding	jacalin lectin family protein
NODE_450811_length_43048_cov_11.629158	20663	24824	AT3G59660.1	protein_coding	C2 domain-containing protein / GRAM domain-containing protein
NODE_534650_length_153304_cov_12.780912	81007	82939	AT3G59690.1	protein_coding	IQ-domain 13
NODE_534650_length_153304_cov_12.780912	78195	80177	AT3G59700.1	protein_coding	lectin-receptor kinase	member of Receptor kinase-like protein family
NODE_534650_length_153304_cov_12.780912	74068	77061	AT3G59710.1	protein_coding	NAD(P)-binding Rossmann-fold superfamily protein
NODE_590959_length_331406_cov_12.591652	148756	150665	AT3G59890.1	protein_coding	Dihydrodipicolinate reductase, bacterial/plant
NODE_306628_length_31481_cov_14.227820	24457	30804	AT3G60330.2	protein_coding	H(+)-ATPase 7
NODE_478251_length_61518_cov_12.882002	2157	4783	AT3G61270.1	protein_coding	Arabidopsis thaliana protein of unknown function (DUF821)
NODE_6611_length_638729_cov_12.839528	344819	346149	AT3G61910.1	protein_coding	NAC domain protein 66	NAC transcription factor NST2. NST1 and NST2 are redundant in regulating secondary wall thickening in anther walls. NST2 promoter was particularly strong in anther tissue.
NODE_553058_length_88576_cov_12.751050	4281	4928	AT3G62180.1	protein_coding	Plant invertase/pectin methylesterase inhibitor superfamily protein
NODE_413061_length_53619_cov_14.028180	16247	17679	AT3G62860.1	protein_coding	alpha/beta-Hydrolases superfamily protein
NODE_413061_length_53619_cov_14.028180	46896	48697	AT3G62890.1	protein_coding	Pentatricopeptide repeat (PPR) superfamily protein
NODE_413061_length_53619_cov_14.028180	22271	25030	AT3G62910.1	protein_coding	Peptide chain release factor 1	Isolated in a screen for chloroplast development mutants. Pale green, albino seedlings arrest early in seedling development.
NODE_109508_length_231483_cov_11.911168	185001	186209	AT3G63090.1	protein_coding	Ubiquitin carboxyl-terminal hydrolase family protein
NODE_538767_length_9021_cov_11.334774	1920	3687	AT4G01080.1	protein_coding	TRICHOME BIREFRINGENCE-LIKE 26	Encodes a member of the TBL (TRICHOME BIREFRINGENCE-LIKE) gene family containing a plant-specific DUF231 (domain of unknown function) domain. TBL gene family has 46 members, two of which (TBR/AT5G06700 and TBL3/AT5G01360) have been shown to be involved in the synthesis and deposition of secondary wall cellulose, presumably by influencing the esterification state of pectic polymers. A nomenclature…
NODE_442458_length_24146_cov_12.637953	12994	15655	AT4G01570.1	protein_coding	Tetratricopeptide repeat (TPR)-like superfamily protein
NODE_586820_length_341223_cov_12.859303	329418	330324	AT4G01630.1	protein_coding	expansin A17	member of Alpha-Expansin Gene Family. Naming convention from the Expansin Working Group (Kende et al, 2004. Plant Mol Bio)
NODE_513070_length_38447_cov_10.798294	11104	17576	AT4G01860.2	protein_coding	Transducin family protein / WD-40 repeat family protein
NODE_513070_length_38447_cov_10.798294	20534	22609	AT4G01880.1	protein_coding	methyltransferases
NODE_513070_length_38447_cov_10.798294	22998	24787	AT4G01883.1	protein_coding	Polyketide cyclase / dehydrase and lipid transport protein
NODE_643973_length_268596_cov_12.983894	77882	78698	AT4G03150.1	protein_coding
NODE_651805_length_362834_cov_12.060876	178886	180176	AT4G03280.1	protein_coding	photosynthetic electron transfer C	Encodes the Rieske FeS center of cytochrome b6f complex. Gene is expressed in shoot but not in root. Mutant has reduced electron transport at saturating light intensities and Q-cycle activity is hypersensitive to acidification of the thylakoid lumen.
NODE_573135_length_94849_cov_11.641482	71387	73067	AT4G03410.2	protein_coding	Peroxisomal membrane 22 kDa (Mpv17/PMP22) family protein
NODE_573135_length_94849_cov_11.641482	83793	85411	AT4G03420.1	protein_coding	Protein of unknown function (DUF789)
NODE_573135_length_94849_cov_11.641482	89472	92528	AT4G03430.1	protein_coding	pre-mRNA splicing factor-related	Encodes a nuclear protein similar to the human U5 small ribonucleoprotein-associated 102-kD protein and to the yeast pre-mRNA splicing factors Prp1p and Prp6p. STA1 expression is upregulated by cold stress, and the sta1-1 mutant is defective in the splicing of the cold-induced COR15A gene. Luciferase imaging was used to isolate a recessive mutant, sta1-1, with enhanced stability of the normally u…
NODE_526423_length_251067_cov_12.343740	12086	14169	AT4G03500.1	protein_coding	Ankyrin repeat family protein
NODE_537915_length_17588_cov_13.082442	10280	11020	AT4G03510.1	protein_coding	RING membrane-anchor 1	RMA1 encodes a novel 28 kDa protein with a RING finger motif and a C-terminal membrane-anchoring domain that is involved in the secretory pathway. Has E3 ubiquitin ligase activity.
NODE_582733_length_86554_cov_11.160836	70769	72046	AT4G03540.1	protein_coding	Uncharacterised protein family (UPF0497)
NODE_582733_length_86554_cov_11.160836	61557	67215	AT4G03550.1	protein_coding	glucan synthase-like 5	Encodes a callose synthase that is required for wound and papillary callose formation in response to fungal pathogens Erysiphe and Blumeria. Mutants are resistant to P. parasitica and exhibit an exaggerated PR1 response.Contributes to PAMP-induced basal defense.
NODE_582733_length_86554_cov_11.160836	27785	28749	AT4G03590.1	protein_coding	Cystatin/monellin superfamily protein
NODE_582733_length_86554_cov_11.160836	21614	22114	AT4G03600.1	protein_coding
NODE_610543_length_401805_cov_12.927773	82086	84503	AT4G03930.1	protein_coding	Plant invertase/pectin methylesterase inhibitor superfamily
NODE_86764_length_65927_cov_11.418281	32232	35441	AT4G04610.1	protein_coding	APS reductase 1	Encodes a protein disulfide isomerase-like (PDIL) protein, a member of a multigene family within the thioredoxin (TRX) superfamily. This protein also belongs to the adenosine 5'-phosphosulfate reductase-like (APRL) group.
NODE_549967_length_44549_cov_11.659521	10213	13246	AT4G04720.1	protein_coding	calcium-dependent protein kinase 21	member of Calcium Dependent Protein Kinase
NODE_551038_length_48086_cov_12.108722	23768	29236	AT4G04750.1	protein_coding	Major facilitator superfamily protein
NODE_551038_length_48086_cov_12.108722	11810	13634	AT4G04770.1	protein_coding	ATP binding cassette protein 1	Encodes an iron-stimulated ATPase. A member of the NAP subfamily of ABC transporters. Involved in Fe-S cluster assembly. Similar to SufB. Involved in the regulation of iron homeostasis. Able to form homodimers. Interacts with AtNAP7 inside the chloroplast.
NODE_551038_length_48086_cov_12.108722	10331	11025	AT4G04780.1	protein_coding	mediator 21	Encodes the med21 subunit of the mediator complex which is involved in transcriptional regulation. MED21 interacts physically with the E3 ligase HUB1 and this interaction may be important in mediation defense responses to fungal pathogens.
NODE_556146_length_178952_cov_13.083849	104184	105898	AT4G07390.1	protein_coding	Mannose-P-dolichol utilization defect 1 protein
NODE_414972_length_23689_cov_8.406054	10261	10752	AT4G07820.1	protein_coding	CAP (Cysteine-rich secretory proteins, Antigen 5, and Pathogenesis-related 1 protein) superfamily protein
NODE_483576_length_58783_cov_10.767382	48993	50465	AT4G08240.1	protein_coding
NODE_483576_length_58783_cov_10.767382	46560	48005	AT4G08250.1	protein_coding	GRAS family transcription factor
NODE_483576_length_58783_cov_10.767382	29821	30781	AT4G08280.1	protein_coding	Thioredoxin superfamily protein
NODE_483576_length_58783_cov_10.767382	3193	9690	AT4G08290.1	protein_coding	nodulin MtN21 /EamA-like transporter family protein
NODE_118622_length_60340_cov_9.765230	51097	51852	AT4G08685.1	protein_coding	Pollen Ole e 1 allergen and extensin family protein	Encodes a protein, expressed in leaves, with similarity to pollen allergens.
NODE_226222_length_200568_cov_12.500005	37872	39796	AT4G09000.2	protein_coding	general regulatory factor 1	Encodes a 14-3-3 gene, designated GRF1 chi (for general regulatory factor1-G-box factor 14-3-3 homolog isoform chi). The major native forms of 14-3-3s are homo- and hetero-dimers, the biological functions of which are to interact physically with specific client proteins and thereby effect a change in the client. As a result, 14-3-3s are involved in a vast array of processes such as the response t…
NODE_244480_length_271158_cov_11.614797	175753	177612	AT4G09740.1	protein_coding	glycosyl hydrolase 9B14
NODE_513978_length_161922_cov_12.527878	27124	28653	AT4G10140.1	protein_coding
NODE_99842_length_77722_cov_12.798203	69825	72062	AT4G10780.1	protein_coding	LRR and NB-ARC domains-containing disease resistance protein
NODE_598935_length_283280_cov_11.868579	272821	277248	AT4G12050.1	protein_coding	Predicted AT-hook DNA-binding family protein
NODE_598935_length_283280_cov_11.868579	234537	236371	AT4G12080.1	protein_coding	AT-hook motif nuclear-localized protein 1
NODE_617856_length_204762_cov_14.135445	73789	75406	AT4G12130.1	protein_coding	Glycine cleavage T-protein family
NODE_579510_length_104354_cov_12.195833	95732	96784	AT4G12870.1	protein_coding	Gamma interferon responsive lysosomal thiol (GILT) reductase family protein
NODE_651805_length_362834_cov_12.060876	221553	223341	AT4G13170.1	protein_coding	Ribosomal protein L13 family protein
NODE_599400_length_84785_cov_11.226243	23133	27780	AT4G13550.1	protein_coding	triglyceride lipases;triglyceride lipases
NODE_57315_length_117538_cov_12.634195	102204	103846	AT4G14080.1	protein_coding	O-Glycosyl hydrolases family 17 protein
NODE_472794_length_12238_cov_9.131557	3408	5179	AT4G14103.2	protein_coding	F-box/RNI-like superfamily protein
NODE_472794_length_12238_cov_9.131557	5526	7680	AT4G14110.1	protein_coding	COP9 signalosome, subunit CSN8	Represses photomorphogenesis and induces skotomorphogenesis in the dark. A component of the COP9 signalosome complex.
NODE_482453_length_63659_cov_12.645816	60184	62546	AT4G14360.2	protein_coding	S-adenosyl-L-methionine-dependent methyltransferases superfamily protein
NODE_253715_length_17934_cov_7.447697	11083	14570	AT4G14380.1	protein_coding
NODE_253715_length_17934_cov_7.447697	9067	10397	AT4G14385.1	protein_coding
NODE_313172_length_17630_cov_11.452297	2833	7088	AT4G14400.1	protein_coding	ankyrin repeat family protein	encodes a novel protein with putative ankyrin and transmembrane regions. It is a member of one of the largest uncharacterized gene families in higher plants. The gene is involved in resistance to Pseudomonas syringae.
NODE_151399_length_512905_cov_12.685940	121238	123304	AT4G15560.1	protein_coding	Deoxyxylulose-5-phosphate synthase	Encodes a protein with 1-deoxyxylulose 5-phosphate synthase activity involved in the MEP pathway. It is essential for chloroplast development in Arabidopsis
NODE_615687_length_72394_cov_10.900834	66218	69120	AT4G16110.1	protein_coding	response regulator 2	Encodes a pollen-specific transcription factor involved in the expression of nuclear genes for components of mitochondrial complex I in Arabidopsis. Acts in concert with other type-B ARRs in the cytokinin signaling pathway. AHK3 mediates cytokinin-induced phosphorylation of ARR2 on the Asp-80 residue. This phosphorylation plays a positive role of ARR2 in cytokinin-mediated control of leaf longevi…
NODE_553285_length_72150_cov_10.657242	59611	71471	AT4G16550.1	protein_coding	HSP20-like chaperone
NODE_507474_length_154043_cov_13.915297	26416	28458	AT4G17190.1	protein_coding	farnesyl diphosphate synthase 2	Encodes a protein with farnesyl diphosphate synthase activity, which catalyzes the rate limiting step in isoprenoid biosynthesis. Its mRNA is most abundantly expressed in flowers.
NODE_533907_length_164200_cov_10.576029	33724	36984	AT4G17370.1	protein_coding	Oxidoreductase family protein
NODE_533907_length_164200_cov_10.576029	25563	27317	AT4G17390.1	protein_coding	Ribosomal protein L23/L15e family protein
NODE_295155_length_325960_cov_11.873678	207177	210111	AT4G18810.2	protein_coding	NAD(P)-binding Rossmann-fold superfamily protein
NODE_363318_length_34426_cov_13.518794	16832	22686	AT4G22100.1	protein_coding	beta glucosidase 2
NODE_295155_length_325960_cov_11.873678	45123	49436	AT4G22200.1	protein_coding	potassium transport 2/3	Encodes AKT2, a photosynthate- and light-dependent inward rectifying potassium channel with unique gating properties that are regulated by phosphorylation. Expressed in guard cell protoplasts and in the phloem and xylem of aerial portions of the plant. The channel can coassemble with another K+ channel, KAT1, in vitro. In guard cells, AKT2/3 is responsible for the Ca2+ sensitivity of the K+ uptak…
NODE_533336_length_94162_cov_13.214301	84143	89552	AT4G23370.1	protein_coding
NODE_581192_length_117969_cov_13.444795	15671	21026	AT4G23800.1	protein_coding	HMG (high mobility group) box protein
NODE_581192_length_117969_cov_13.444795	18301	19392	AT4G23810.1	protein_coding	WRKY family transcription factor	member of WRKY Transcription Factor; Group III
NODE_632334_length_244345_cov_12.002116	14309	16758	AT4G24050.1	protein_coding	NAD(P)-binding Rossmann-fold superfamily protein
NODE_652396_length_111179_cov_11.531350	105096	107314	AT4G25000.1	protein_coding	alpha-amylase-like	Predicted to be secreted protein based on signalP prediction. Involved in starch mobilization. Mutants are defective in alpha-amylase activity. (Note: AMY1 has been found in the literature to be referred to as AMY3, which is not to be confused with AMY3/At1g69830).
NODE_444542_length_48861_cov_14.414543	37078	39124	AT4G26180.1	protein_coding	Mitochondrial substrate carrier family protein
NODE_637105_length_61099_cov_12.090722	54784	58037	AT4G26380.1	protein_coding	Cysteine/Histidine-rich C1 domain family protein
NODE_480768_length_10952_cov_9.361670	7470	9900	AT4G27600.1	protein_coding	pfkB-like carbohydrate kinase family protein	Encodes a phosphofructokinase B-type carbohydrate kinase family protein, NARA5. Regulates photosynthetic gene expression.
NODE_357764_length_202931_cov_12.864224	96950	98992	AT4G28350.1	protein_coding	Concanavalin A-like lectin protein kinase family protein
NODE_449502_length_137602_cov_11.810388	133369	135510	AT4G29090.1	protein_coding	Ribonuclease H-like superfamily protein
NODE_233252_length_103872_cov_10.931213	22374	27277	AT4G29230.1	protein_coding	NAC domain containing protein 75
NODE_93852_length_49530_cov_10.182415	27338	30109	AT4G29680.1	protein_coding	Alkaline-phosphatase-like family protein
NODE_502061_length_93196_cov_11.435266	75996	77459	AT4G29690.1	protein_coding	Alkaline-phosphatase-like family protein
NODE_502061_length_93196_cov_11.435266	78934	80313	AT4G29700.1	protein_coding	Alkaline-phosphatase-like family protein
NODE_93325_length_120795_cov_11.583575	45358	48193	AT4G29740.2	protein_coding	cytokinin oxidase 4	It encodes a protein whose sequence is similar to cytokinin oxidase/dehydrogenase, which catalyzes the degradation of cytokinins.
NODE_93325_length_120795_cov_11.583575	48838	52065	AT4G29750.1	protein_coding	CRS1 / YhbY (CRM) domain-containing protein
NODE_24447_length_5367_cov_13.412707	3625	4418	AT4G29760.1	protein_coding
NODE_21374_length_155475_cov_10.966406	49805	57540	AT4G29790.1	protein_coding
NODE_389865_length_196295_cov_13.180463	188006	192365	AT4G30110.1	protein_coding	heavy metal atpase 2	encodes a protein similar to Zn-ATPase, a P1B-type ATPases transport zinc
NODE_591847_length_37797_cov_13.112786	17130	24723	AT4G30150.1	protein_coding
NODE_591847_length_37797_cov_13.112786	7002	13348	AT4G30160.2	protein_coding	villin 4	Arabidopsis thaliana VILLIN4
NODE_338228_length_154553_cov_12.767601	71673	73155	AT4G31800.1	protein_coding	WRKY DNA-binding protein 18	Pathogen-induced transcription factor. Binds W-box sequences in vitro. Forms protein complexes with itself and with WRKY40 and WRKY60. Constitutive expression of WRKY18 enhanced resistance to P. syringae, but its coexpression with WRKY40 or WRKY60 made plants more susceptible to both P. syringae and B. cinerea. WRKY18, WRKY40, and WRKY60 have partially redundant roles in response to the hemibiotr…
NODE_432052_length_20509_cov_12.459993	10270	14346	AT4G32500.1	protein_coding	K+ transporter 5	Encodes AKT5, a member of the Shaker family potassium ion (K+) channel. This family includes five groups based on phylogenetic analysis (FEBS Letters (2007) 581: 2357): I (inward rectifying channel): AKT1 (AT2G26650), AKT5 (AT4G32500) and SPIK (also known as AKT6, AT2G25600); II (inward rectifying channel): KAT1 (AT5G46240) and KAT2 (AT4G18290); III (weakly inward rectifying channel): AKT2 (AT4G2…
NODE_432052_length_20509_cov_12.459993	6195	9448	AT4G32510.1	protein_coding	HCO3- transporter family
NODE_210708_length_92219_cov_10.366616	57007	60420	AT4G32650.1	protein_coding	potassium channel in Arabidopsis thaliana 3	Encodes KAT3, a member of the Shaker family of voltage-gated potassium channel subunits. Does not form functional potassium channel on its own. Involved in down-regulating AKT1 and KAT1 channel activity by forming heteromers with AKT1 or KAT1. The Shaker family K+ ion channels include five groups based on phylogenetic analysis (FEBS Letters (2007) 581: 2357): I (inwardly rectifying conductance): …
NODE_210708_length_92219_cov_10.366616	49787	52535	AT4G32660.1	protein_coding	Protein kinase superfamily protein	Encodes protein kinase AME3.
NODE_599271_length_41724_cov_11.463115	2727	14063	AT4G32700.2	protein_coding	helicases;ATP-dependent helicases;nucleic acid binding;ATP binding;DNA-directed DNA polymerases;DNA binding	Encodes a homolog of Drosophila MUS308 and mammalian DNA polymerase, which prevent spontaneous or DNA damage-induced production of DNA double strand breaks. Two conserved functional domains: an N-terminal superfamily II DNA/RNA helicase domain and a C-terminal prokaryotic-type DNA polymerase I domain. Required for regulated cell division and differentiation in meristems. Mutant plants show morpho…
NODE_481396_length_59714_cov_11.251566	28159	35351	AT4G33760.1	protein_coding	tRNA synthetase class II (D, K and N) family protein
NODE_526423_length_251067_cov_12.343740	69949	74919	AT4G34060.1	protein_coding	demeter-like protein 3	Encodes a protein with 5-meC and thymine-DNA glycosylase activity with a preference for CpG and CpHpG sequences. Involved in maintaining methylation marks.
NODE_526423_length_251067_cov_12.343740	75051	77173	AT4G34090.3	protein_coding
NODE_526423_length_251067_cov_12.343740	102669	104283	AT4G34120.1	protein_coding	Cystathionine beta-synthase (CBS) family protein
NODE_427737_length_177196_cov_12.878999	10448	13267	AT4G34240.1	protein_coding	aldehyde dehydrogenase 3I1	Aldehyde dehydrogenase induced by ABA and dehydration
NODE_427737_length_177196_cov_12.878999	7037	8506	AT4G34250.1	protein_coding	3-ketoacyl-CoA synthase 16	Encodes KCS16, a member of the 3-ketoacyl-CoA synthase family involved in the biosynthesis of VLCFA (very long chain fatty acids).
NODE_191105_length_27550_cov_13.305445	22976	24309	AT4G34265.1	protein_coding
NODE_539764_length_166963_cov_12.320065	10829	16324	AT4G34310.1	protein_coding	alpha/beta-Hydrolases superfamily protein
NODE_539764_length_166963_cov_12.320065	26562	28928	AT4G34350.1	protein_coding	4-hydroxy-3-methylbut-2-enyl diphosphate reductase	Arabidopsis ISPH is involved in the plastid nonmevalonate pathway of isoprenoid biosynthesis. It was shown to complement the lethal phenotype of E. coli ispH mutant and is therefore most likely encodes a protein with 4-hydroxy-3-methylbut-2-en-1-yl diphosphate reductase activity involved in the last step of mevalonate-independent isopentenyl biosynthesis. Mutant has Albino seedling.
NODE_556807_length_32741_cov_12.806603	9498	13309	AT4G34430.4	protein_coding	DNA-binding family protein	Member of a small family of SWI3-like genes in Arabidopsis. Referred to as CHB4 in Zhou et al. (2002).
NODE_156331_length_154202_cov_12.768285	150372	152362	AT4G34460.1	protein_coding	GTP binding protein beta 1	Encodes the heterotrimeric G-protein beta subunit and is involved in organ shape. A significant fraction of the protein is found in the ER. Mutants carrying null alleles express similar fruit phenotypes, as seen in er plants, but differ from er in that the stem is only slightly shorter than that in the wild type, the pedicel is slightly longer than that in the wild type, and the leaves are rounde…
NODE_439552_length_66693_cov_10.929333	6025	7702	AT4G34740.1	protein_coding	GLN phosphoribosyl pyrophosphate amidotransferase 2	Encodes glutamine 5-phosphoribosylpyrophosphate amidotransferase. Mutants are deficient in leaf, but not cotyledon, plastid and palisade cell development. Mutants exhibit defective chloroplast development under non-low light, suggesting that the defect in chloroplast development is caused by photo-oxidative damage.
NODE_211951_length_172694_cov_11.202474	125210	131527	AT4G34830.1	protein_coding	Pentatricopeptide repeat (PPR) superfamily protein	Encodes MRL1, a conserved pentatricopeptide repeat protein, required for stabilization of rbcL mRNA.
NODE_211951_length_172694_cov_11.202474	123359	124943	AT4G34840.1	protein_coding	Phosphorylase superfamily protein
NODE_211951_length_172694_cov_11.202474	121224	122591	AT4G34850.1	protein_coding	Chalcone and stilbene synthase family protein
NODE_489902_length_47102_cov_9.822513	42383	44511	AT4G34950.1	protein_coding	Major facilitator superfamily protein
NODE_577417_length_95480_cov_11.638982	428	1816	AT4G34960.1	protein_coding	Cyclophilin-like peptidyl-prolyl cis-trans isomerase family protein
NODE_577417_length_95480_cov_11.638982	4796	5771	AT4G34970.1	protein_coding	actin depolymerizing factor 9
NODE_479166_length_107311_cov_12.629478	24549	25475	AT4G34990.1	protein_coding	myb domain protein 32	Member of the R2R3 factor gene family.
NODE_213720_length_132115_cov_12.453764	61935	66077	AT4G35010.1	protein_coding	beta-galactosidase 11	putative beta-galactosidase (BGAL11 gene)
NODE_539925_length_12224_cov_11.203779	6131	7862	AT4G35030.3	protein_coding	Protein kinase superfamily protein
NODE_343457_length_29098_cov_9.474637	2013	3941	AT4G35040.1	protein_coding	Basic-leucine zipper (bZIP) transcription factor family protein	Basic-region leucine zipper (bZIP19) transcription factor involved in the adaptation to zinc deficiency. Binds ZDRE motifs.
NODE_343457_length_29098_cov_9.474637	4215	6352	AT4G35050.1	protein_coding	Transducin family protein / WD-40 repeat family protein	Encodes a WD-40 repeat protein similar to yeast MSI1. The predicted protein has a DWD motif. It can bind to DDB1a in Y2H assays, and DDB1b in co-IP assays, and may be involved in the formation of a CUL4-based E3 ubiquitin ligase
NODE_343457_length_29098_cov_9.474637	7488	8037	AT4G35060.1	protein_coding	Heavy metal transport/detoxification superfamily protein
NODE_179944_length_34693_cov_12.376243	2699	3595	AT4G35070.1	protein_coding	SBP (S-ribonuclease binding protein) family protein
NODE_179944_length_34693_cov_12.376243	9699	12193	AT4G35090.1	protein_coding	catalase 2	Encodes a peroxisomal catalase, highly expressed in bolts and leaves. mRNA expression patterns show circadian regulation with mRNA levels being high in the subjective early morning. Loss of function mutations have increased H2O2 levels and increased H2O2 sensitivity. Mutants accumulate more toxic ions yet show decreased sensitivity to Li+. This decreased sensitivity is most likely due to an insen…
NODE_446352_length_70822_cov_12.240180	34028	42977	AT4G35170.1	protein_coding	Late embryogenesis abundant (LEA) hydroxyproline-rich glycoprotein family
NODE_558370_length_132447_cov_12.438432	118894	121238	AT4G35880.1	protein_coding	Eukaryotic aspartyl protease family protein
NODE_558370_length_132447_cov_12.438432	31965	46292	AT4G36080.1	protein_coding	phosphotransferases, alcohol group as acceptor;binding;inositol or phosphatidylinositol kinases
NODE_558370_length_132447_cov_12.438432	23349	25768	AT4G36090.3	protein_coding	oxidoreductase, 2OG-Fe(II) oxygenase family protein
NODE_558370_length_132447_cov_12.438432	8009	11354	AT4G36120.1	protein_coding	Plant protein of unknown function (DUF869)
NODE_570635_length_271374_cov_11.944623	45027	47441	AT4G36850.1	protein_coding	PQ-loop repeat family protein / transmembrane family protein
NODE_618268_length_224567_cov_11.487894	77419	80365	AT4G36980.4	protein_coding
NODE_555549_length_134597_cov_10.906536	126844	128604	AT4G37470.1	protein_coding	alpha/beta-Hydrolases superfamily protein
NODE_481457_length_95747_cov_12.043072	15302	16404	AT4G37830.1	protein_coding	cytochrome c oxidase-related
NODE_481457_length_95747_cov_12.043072	16845	19104	AT4G37840.1	protein_coding	hexokinase-like 3	Encodes a putative hexokinase.
NODE_617191_length_468918_cov_11.854128	181526	183706	AT4G38630.1	protein_coding	regulatory particle non-ATPase 10	Regulatory particle non-ATPase subunit of the 26S proteasome with multiubiquitin-chain-binding capabilities
NODE_438707_length_40530_cov_13.033062	14931	25993	AT4G38760.1	protein_coding	Protein of unknown function (DUF3414)
NODE_438707_length_40530_cov_13.033062	33413	40400	AT4G38780.1	protein_coding	Pre-mRNA-processing-splicing factor
NODE_530651_length_295588_cov_12.159749	165375	170243	AT4G39350.1	protein_coding	cellulose synthase A2	Encodes a cellulose synthase isomer, related to CESA6. As inferred from the null role of secondary wall-type CesAs, included in a set of five primary wall-type CesAs that may support trichome cell wall thickening.
NODE_583277_length_191052_cov_11.666598	106425	107549	AT4G39753.1	protein_coding	Galactose oxidase/kelch repeat superfamily protein
NODE_67228_length_45671_cov_12.024261	7125	10794	AT5G01010.2	protein_coding
NODE_312191_length_22042_cov_12.053217	16184	17212	AT5G01610.1	protein_coding	Protein of unknown function, DUF538
NODE_654635_length_95831_cov_10.644061	79699	82961	AT5G01720.1	protein_coding	RNI-like superfamily protein
NODE_554995_length_111029_cov_13.190158	40065	43346	AT5G01760.1	protein_coding	ENTH/VHS/GAT family protein
NODE_554995_length_111029_cov_13.190158	32134	39643	AT5G01770.1	protein_coding	HEAT repeat ;WD domain, G-beta repeat protein protein	Encodes one of two Arabidopsis RAPTOR/KOG1 homologs. RAPTOR proteins are binding partners of the target of rapamycin kinase that is present in all eukaryotes and play a central role in the stimulation of cell growth and metabolism in response to nutrients. Mutations in this gene have no visible effects on embryo or plant development.
NODE_554995_length_111029_cov_13.190158	30133	31483	AT5G01780.2	protein_coding	2-oxoglutarate-dependent dioxygenase family protein
NODE_449112_length_23324_cov_8.653748	305	976	AT5G01790.1	protein_coding
NODE_39141_length_299283_cov_12.058063	176962	179393	AT5G02370.1	protein_coding	ATP binding microtubule motor family protein
NODE_175696_length_38951_cov_12.424610	33597	36050	AT5G02500.1	protein_coding	heat shock cognate protein 70-1	encodes a member of heat shock protein 70 family.
NODE_653652_length_108936_cov_13.130967	16429	19279	AT5G02520.1	protein_coding
NODE_258065_length_5499_cov_13.012184	205	2551	AT5G03040.2	protein_coding	IQ-domain 2
NODE_406381_length_23129_cov_12.896667	14691	15459	AT5G03050.1	protein_coding
NODE_648215_length_190377_cov_11.588191	99228	100619	AT5G03190.2	protein_coding	conserved peptide upstream open reading frame 47
NODE_637105_length_61099_cov_12.090722	43580	45402	AT5G03380.1	protein_coding	Heavy metal transport/detoxification superfamily protein
NODE_483733_length_78608_cov_10.581951	17604	18911	AT5G03870.1	protein_coding	Glutaredoxin family protein
NODE_592013_length_144198_cov_9.142241	73978	76626	AT5G04040.1	protein_coding	Patatin-like phospholipase family protein	Encodes a triacylglycerol lipase that is involved in storage lipid breakdown during seed germination. The mutant plant exhibits a much slower rate of postgerminative growth than the wild type.
NODE_338228_length_154553_cov_12.767601	11638	12732	AT5G04190.1	protein_coding	phytochrome kinase substrate 4	Encodes phytochrome kinase substrate 4, a phytochrome signaling component involved in phototropism.
NODE_338228_length_154553_cov_12.767601	15754	16672	AT5G04210.1	protein_coding	CCCH-type zinc fingerfamily protein with RNA-binding domain
NODE_640654_length_176779_cov_12.731167	14299	19397	AT5G04240.1	protein_coding	Zinc finger (C2H2 type) family protein / transcription factor jumonji (jmj) family protein	Early Flowering 6 (ELF6) encodes a Jumonji N/C and zinc finger domain-containing protein that acts as a repressor in the photoperiod pathway. ELF6 interacts with BES1 in a Y2H assay, in vitro, and in Arabidosis protoplasts (based on BiFC). ELF6 may play a role in brassinosteroid signaling by affecting histone methylation in the promoters of BR-responsive genes.
NODE_410045_length_216743_cov_12.835159	161027	162611	AT5G04440.1	protein_coding	Protein of unknown function (DUF1997)
NODE_624092_length_60783_cov_13.141043	35451	37427	AT5G04940.1	protein_coding	SU(VAR)3-9 homolog 1	Encodes a SU(VAR)3-9 homolog, a SET domain protein. Known SET domain proteins are involved in epigenetic control of gene expression and act as histone methyltransferases. There are 10 SUVH genes in Arabidopsis and members of this subfamily of the SET proteins have an additional conserved SRA domain.
NODE_624092_length_60783_cov_13.141043	38739	39701	AT5G04950.1	protein_coding	nicotianamine synthase 1	Encodes a nicotianamide synthase.
NODE_497688_length_75941_cov_11.578041	66242	70710	AT5G04960.1	protein_coding	Plant invertase/pectin methylesterase inhibitor superfamily
NODE_497688_length_75941_cov_11.578041	53237	56895	AT5G04990.1	protein_coding	SAD1/UNC-84 domain protein 1	Encodes a member of the Sad1/UNC-84 (SUN)-domain proteins: AtSUN1(At5g04990), AtSUN2(AT3G10730). SUN domain proteins are part of the cytoskeletal-nucleoskeletal bridging complexes. AtSUN1 and AtSUN2 are localized to the nuclear envelope and are present as homomers and heteromers in vivo.
NODE_472575_length_64290_cov_10.914404	31491	33091	AT5G05070.1	protein_coding	DHHC-type zinc finger family protein
NODE_581620_length_132086_cov_10.042919	91850	94949	AT5G05450.1	protein_coding	P-loop containing nucleoside triphosphate hydrolases superfamily protein
NODE_156331_length_154202_cov_12.768285	27716	40874	AT5G05560.1	protein_coding	E3 ubiquitin ligase, putative	Arabidopsis thaliana E3 ubiquitin ligase
NODE_479551_length_55879_cov_12.411192	37046	42597	AT5G05680.1	protein_coding	nuclear pore complex protein-related	Encodes MOS7 (Modifier of snc1,7), homologous to human and Drosophila melanogaster nucleoporin Nup88. Resides at the nuclear envelope. Modulates the nuclear concentrations of certain defense proteins regulates defense outputs.
NODE_531465_length_135590_cov_11.886127	47177	53733	AT5G07650.1	protein_coding	Actin-binding FH2 protein
NODE_185611_length_18705_cov_11.059556	8989	12777	AT5G07970.1	protein_coding	dentin sialophosphoprotein-related
NODE_499024_length_74727_cov_11.760074	4671	11403	AT5G08000.1	protein_coding	glucan endo-1,3-beta-glucosidase-like protein 3	Encodes a member of the X8-GPI family of proteins. It localizes to the plasmodesmata and binds callose.
NODE_630725_length_155380_cov_12.189631	107320	109068	AT5G08270.1	protein_coding
NODE_630725_length_155380_cov_12.189631	101008	103276	AT5G08300.1	protein_coding	Succinyl-CoA ligase, alpha subunit
NODE_630725_length_155380_cov_12.189631	98971	100578	AT5G08305.1	protein_coding	Pentatricopeptide repeat (PPR) superfamily protein
NODE_630725_length_155380_cov_12.189631	95509	98689	AT5G08310.1	protein_coding	Tetratricopeptide repeat (TPR)-like superfamily protein
NODE_630725_length_155380_cov_12.189631	90357	91817	AT5G08320.1	protein_coding
NODE_432944_length_33304_cov_13.121607	20597	26079	AT5G08390.1	protein_coding	Transducin/WD40 repeat-like superfamily protein
NODE_540891_length_103888_cov_12.787406	417	1292	AT5G08480.2	protein_coding	VQ motif-containing protein
NODE_655688_length_212879_cov_12.223902	116022	119059	AT5G08600.2	protein_coding	U3 ribonucleoprotein (Utp) family protein
NODE_569056_length_349528_cov_12.956338	76255	78984	AT5G09640.1	protein_coding	serine carboxypeptidase-like 19	encodes a serine carboxypeptidase-like (SCPL) protein. Mutants accumulate sinapoylglucose instead of sinapoylcholine, and have increased levels of choline and decreased activity of the enzyme sinapoylglucose:choline sinapoyltransferase.
NODE_417032_length_205169_cov_13.344882	141253	143167	AT5G10190.1	protein_coding	Major facilitator superfamily protein
NODE_417032_length_205169_cov_13.344882	164168	166539	AT5G10250.1	protein_coding	Phototropic-responsive NPH3 family protein	Encodes a protein with an N-terminal BTB/POZ domain and a C-terminal NPH3 family domain. dot3 mutants have defects in shoot and primary root growth and produce an aberrant parallel venation pattern in juvenile leaves.
NODE_530567_length_34176_cov_11.523701	3217	5046	AT5G10360.1	protein_coding	Ribosomal protein S6e	RPS6A and RPS6B are fully redundant and essential during gametogenesis.
NODE_647301_length_55293_cov_13.168068	39157	40660	AT5G10870.1	protein_coding	chorismate mutase 2	Encodes chorismate mutase AtCM2.
NODE_503660_length_271753_cov_12.869555	36446	40233	AT5G11430.1	protein_coding	SPOC domain / Transcription elongation factor S-II protein
NODE_313149_length_127569_cov_11.879547	29675	32126	AT5G13120.1	protein_coding	cyclophilin 20-2	Encodes a lumenal cyclophilin with peptidyl-prolyl isomerase activity that is associated with the NAD(P)H dehydrogenase complex in stromal regions of the thylakoid membrane. It is likely to be important for the accumulation of the hydrophobic domain of the NAD(P)H dehydrogenase complex. This complex is associated with PSI and is responsible for the reduction of plastoquinone.
NODE_313149_length_127569_cov_11.879547	21918	23043	AT5G13140.1	protein_coding	Pollen Ole e 1 allergen and extensin family protein
NODE_435771_length_110233_cov_12.763628	39618	43737	AT5G13230.1	protein_coding	Tetratricopeptide repeat (TPR)-like superfamily protein
NODE_201515_length_85852_cov_13.167218	39867	42310	AT5G13520.1	protein_coding	peptidase M1 family protein
NODE_201515_length_85852_cov_13.167218	74754	78752	AT5G13590.1	protein_coding
NODE_494154_length_77911_cov_12.712621	55146	58593	AT5G16500.1	protein_coding	Protein kinase superfamily protein
NODE_539244_length_98512_cov_11.886714	83332	85386	AT5G17770.1	protein_coding	NADH:cytochrome B5 reductase 1	Encodes NADH:cytochrome (Cyt) b5 reductase that displayed strict specificity to NADH for the reduction of a recombinant Cyt b5 (AtB5-A), whereas no Cyt b5 reduction was observed when NADPH was used as the electron donor.
NODE_115699_length_79201_cov_12.866782	39096	40299	AT5G17840.1	protein_coding	DnaJ/Hsp40 cysteine-rich domain superfamily protein
NODE_115699_length_79201_cov_12.866782	13663	17950	AT5G17880.1	protein_coding	disease resistance protein (TIR-NBS-LRR class)	Encodes a TIR-NBS-LRR protein CSA1 that functions in photomorphogenic development. csa1 mutants display a constitutive shade-avoidance (CSA) phenotype (long stem) under high red:far-red rations (i.e. in the absence of a shade signal). csa1 mutation can be complemented by RPS4, a TIR-NBS-LRR protein that confers resistance against bacterium Pseudomonas syringae.
NODE_115699_length_79201_cov_12.866782	4862	10993	AT5G17890.1	protein_coding	DA1-related protein 4	Encodes a protein that appears to be involved in defense responses. Contains TIR, NB-LRR and LIM domains. A gain of function allele exhibits cold dependent phenotypes including apparent activation of defense responses and an increased freezing tolerance.
NODE_369961_length_83156_cov_13.336596	4653	6330	AT5G18130.1	protein_coding
NODE_566286_length_99577_cov_14.667674	60487	61809	AT5G18520.1	protein_coding	Lung seven transmembrane receptor family protein
NODE_564483_length_184188_cov_13.029025	61328	63691	AT5G19350.1	protein_coding	RNA-binding (RRM/RBD/RNP motifs) family protein
NODE_524647_length_178567_cov_12.592926	160863	165282	AT5G19660.1	protein_coding	SITE-1 protease	S1P appears to function as a Golgi-localized subtilase and to help protect seedlings against salt and osmotic stress. The roots of s1p-3 mutants are hypersensitive to NaCl, KCl, LiCl, and mannitol. Several salt-stress responsive genes show weaker induction in an s1P-3 mutant background. The proteolytic cleavage of the bZIP17 transcription factor depends on S1P in vitro. And there is evidence that…
NODE_618088_length_265624_cov_11.505998	120144	123821	AT5G19840.2	protein_coding	2-oxoglutarate (2OG) and Fe(II)-dependent oxygenase superfamily protein
NODE_618088_length_265624_cov_11.505998	67285	68310	AT5G19980.1	protein_coding	golgi nucleotide sugar transporter 4	Encodes a Golgi-localized nucleotide-sugar transporter.
NODE_593055_length_237086_cov_12.716887	63691	66756	AT5G20260.1	protein_coding	Exostosin family protein
NODE_598935_length_283280_cov_11.868579	44657	45292	AT5G20630.1	protein_coding	germin 3	Encodes a germin-like protein. Its transcripts are more abundant in RNA from leaves collected in the evening, suggesting some kind of circadian regulation.
NODE_616114_length_44122_cov_11.714088	4262	6225	AT5G20920.1	protein_coding	eukaryotic translation initiation factor 2 beta subunit	protein synthesis initiation factor eIF2 beta
NODE_557667_length_68550_cov_9.366156	7987	12198	AT5G20980.2	protein_coding	methionine synthase 3	encodes a plastidic methionine synthase, involved in methionine de novo synthesis in the chloroplast
NODE_438428_length_41133_cov_12.780030	17412	20793	AT5G22220.2	protein_coding	E2F transcription factor 1	Member of the E2F transcription factors, (cell cycle genes), key components of the cyclin D/retinoblastoma/E2F pathway. Binds DPA and RBR1 proteins. Expressed throughout the cell cycle. Abundance increased by auxin through stabilization of the protein. Elevates CDK levels and activity, even under hormone-free conditions. Promotes cell division and shortens cell doubling time, inhibits cell growth…
NODE_438428_length_41133_cov_12.780030	16145	16639	AT5G22240.1	protein_coding	Ovate family protein
NODE_438428_length_41133_cov_12.780030	14785	15609	AT5G22250.1	protein_coding	Polynucleotidyl transferase, ribonuclease H-like superfamily protein
NODE_102784_length_13228_cov_14.950937	10312	12547	AT5G22320.1	protein_coding	Leucine-rich repeat (LRR) family protein
NODE_102784_length_13228_cov_14.950937	6644	9748	AT5G22330.1	protein_coding	P-loop containing nucleoside triphosphate hydrolases superfamily protein
NODE_102784_length_13228_cov_14.950937	3981	6025	AT5G22340.2	protein_coding
NODE_102784_length_13228_cov_14.950937	326	2982	AT5G22350.1	protein_coding	Protein of unknown function (DUF1022)
NODE_35687_length_111648_cov_11.653169	32727	34034	AT5G22410.1	protein_coding	root hair specific 18
NODE_608695_length_160806_cov_13.181629	100103	102802	AT5G22420.1	protein_coding	fatty acid reductase 7
NODE_608695_length_160806_cov_13.181629	105690	106981	AT5G22440.1	protein_coding	Ribosomal protein L1p/L10e family
NODE_186821_length_151700_cov_12.338563	5318	8999	AT5G22470.1	protein_coding	NAD+ ADP-ribosyltransferases;NAD+ ADP-ribosyltransferases
NODE_483733_length_78608_cov_10.581951	74977	77096	AT5G22790.1	protein_coding	reticulata-related 1
NODE_655060_length_149213_cov_12.835289	35308	39457	AT5G22800.1	protein_coding	Alanyl-tRNA synthetase, class IIc	A locus involved in embryogenesis. Mutations in this locus result in embryo lethality.
NODE_655060_length_149213_cov_12.835289	47994	51150	AT5G22830.1	protein_coding	magnesium (Mg) transporter 10	Transmembrane magnesium transporter. One of nine family members.
NODE_534849_length_76679_cov_11.233415	48102	50981	AT5G22910.1	protein_coding	cation/H+ exchanger 9	member of Putative Na+/H+ antiporter family
NODE_539005_length_103702_cov_12.156014	883	7860	AT5G23630.1	protein_coding	phosphate deficiency response 2	A member of the eukaryotic type V subfamily (P5) of P-type ATPase cation pumps; MIA is most similar to the human P5 ATPase ATY2(44% identity) and to Spf1p from S. cerevisiae (41% identity). Highly abundant in the endoplasmic reticulum and small vesicles of developing pollen grains and tapetum cells. T-DNA insertional mutants of MIA suffer from imbalances in cation homeostasis and exhibit a severe…
NODE_550992_length_242549_cov_12.536172	240998	242476	AT5G23790.1	protein_coding	galactinol synthase 5
NODE_610210_length_173828_cov_12.210673	108399	110602	AT5G23800.1	protein_coding	DOMAIN OF UNKNOWN FUNCTION 724 10	Member of the plant-specific DUF724 protein family. Arabidopsis has 10 DUF724 proteins. Loss of function mutant has a WT phenotype
NODE_308340_length_23717_cov_10.693511	20606	22891	AT5G23960.1	protein_coding	terpene synthase 21	Encodes a sesquiterpene synthase involved in generating all of the group A sesquiterpenes found in the Arabidopsis floral volatile blend. Strongly expressed in the stigma.
NODE_550644_length_145775_cov_11.875665	22698	26465	AT5G24300.2	protein_coding	Glycogen/starch synthases, ADP-glucose type	SSI is a plastidial enzyme and crucial for the synthesis of normal amylopectin in the leaves of Arabidopsis. The absence of SSI results in a deficiency in the number of shorter glucans which in turn affect the formation and connection of the amylopectin clusters in starch.
NODE_550644_length_145775_cov_11.875665	49928	52747	AT5G24320.2	protein_coding	Transducin/WD40 repeat-like superfamily protein
NODE_597130_length_78065_cov_10.402075	65643	71390	AT5G24530.1	protein_coding	2-oxoglutarate (2OG) and Fe(II)-dependent oxygenase superfamily protein	Encodes a putative 2OG-Fe(II) oxygenase that is defense-associated but required for susceptibility to downy mildew.
NODE_500996_length_43776_cov_12.501576	16787	19069	AT5G25310.1	protein_coding	Exostosin family protein
NODE_121053_length_52839_cov_11.921478	2479	5282	AT5G25380.1	protein_coding	cyclin a2;1	core cell cycle genes
NODE_617191_length_468918_cov_11.854128	200699	201961	AT5G25500.1	protein_coding
NODE_617191_length_468918_cov_11.854128	198666	200295	AT5G25510.1	protein_coding	Protein phosphatase 2A regulatory B subunit family protein
NODE_617191_length_468918_cov_11.854128	193415	197432	AT5G25520.2	protein_coding	SPOC domain / Transcription elongation factor S-II protein
NODE_570889_length_477539_cov_12.633481	194720	196832	AT5G26740.2	protein_coding	Protein of unknown function (DUF300)
NODE_263498_length_108276_cov_10.192573	17568	21869	AT5G26830.1	protein_coding	Threonyl-tRNA synthetase	Encodes a dual-targeted threonyl-tRNA synthetase found in both the chloroplast and mitochondrion.
NODE_597130_length_78065_cov_10.402075	5825	6427	AT5G26930.1	protein_coding	GATA transcription factor 23	Encodes a member of the GATA factor family of zinc finger transcription factors.
NODE_597130_length_78065_cov_10.402075	38548	43314	AT5G27010.1	protein_coding	ARM repeat superfamily protein
NODE_298073_length_51637_cov_9.680849	12381	14926	AT5G27730.1	protein_coding	Protein of unknown function (DUF1624)
NODE_298073_length_51637_cov_9.680849	3413	6574	AT5G27740.1	protein_coding	ATPase family associated with various cellular activities (AAA)	A locus involved in embryogenesis. Mutations in this locus result in embryo lethality.
NODE_524965_length_87673_cov_10.804729	18574	21671	AT5G28740.1	protein_coding	Tetratricopeptide repeat (TPR)-like superfamily protein
NODE_444826_length_55226_cov_9.235016	48735	55251	AT5G35210.1	protein_coding	metalloendopeptidases;zinc ion binding;DNA binding
NODE_611025_length_109468_cov_10.006751	77847	82086	AT5G37830.1	protein_coding	oxoprolinase 1	Encodes a 5-oxoprolinase that acts in the glutathione degradation pathway and in 5-oxoproline metabolism.
NODE_484567_length_77032_cov_10.298279	28357	32513	AT5G38690.1	protein_coding	Zinc-finger domain of monoamine-oxidase A repressor R1 protein
NODE_534052_length_127411_cov_10.873849	21072	26522	AT5G38710.1	protein_coding	Methylenetetrahydrofolate reductase family protein
NODE_654879_length_64066_cov_9.378298	35137	37564	AT5G38840.1	protein_coding	SMAD/FHA domain-containing protein
NODE_520738_length_101035_cov_10.574574	18549	22912	AT5G39040.1	protein_coding	transporter associated with antigen processing protein 2	Encodes a member of TAP subfamily of ABC transporters that is located in the vacuole. Mutants are hypersensitive to aluminum and the gene product may be important for intracellular movement of some substrate, possibly chelated Al, as part of a mechanism of aluminum sequestration.
NODE_473217_length_80535_cov_9.277730	25747	30327	AT5G39500.1	protein_coding	GNOM-like 1	Encodes GNOM-LIKE1/ERMO1, a member of ARF-GEF family. Required for endoplasmic reticulum (ER) morphology.
NODE_181826_length_111743_cov_10.788344	31882	32923	AT5G39620.1	protein_coding	RAB GTPase homolog G1
NODE_448574_length_30578_cov_11.997089	27318	30229	AT5G39830.1	protein_coding	Trypsin family protein with PDZ domain	Encodes DEG8. Forms a hexamer with DEG5 in the thylakoid lumen. Involved in the cleavage of photodamaged D2 protein of photosystem II (PSII). Recombinant DEG8 is proteolytically active toward both a model substrate (beta-casein) and photodamaged D1 protein of photosystem II.
NODE_42105_length_110483_cov_12.068038	6380	7573	AT5G39880.1	protein_coding
NODE_568737_length_443486_cov_13.180700	407457	408418	AT5G40950.1	protein_coding	ribosomal protein large subunit 27
NODE_553153_length_58366_cov_12.765377	4645	10247	AT5G41110.1	protein_coding
NODE_651506_length_92504_cov_11.751633	47860	51205	AT5G41315.1	protein_coding	basic helix-loop-helix (bHLH) DNA-binding superfamily protein	encodes a basic helix loop helix domain protein that interacts with GL1 in trichome development.
NODE_488137_length_236794_cov_12.446548	16400	18904	AT5G41460.1	protein_coding	Protein of unknown function (DUF604)
NODE_488137_length_236794_cov_12.446548	12379	13922	AT5G41470.1	protein_coding	Nuclear transport factor 2 (NTF2) family protein
NODE_583653_length_110885_cov_12.446337	94521	97392	AT5G41880.1	protein_coding	DNA primases;DNA primases
NODE_557532_length_16938_cov_11.867753	12424	15777	AT5G41900.1	protein_coding	alpha/beta-Hydrolases superfamily protein
NODE_423230_length_39361_cov_8.718376	31179	33149	AT5G42230.1	protein_coding	serine carboxypeptidase-like 41
NODE_207545_length_243699_cov_10.605045	230736	232802	AT5G42770.2	protein_coding	Maf-like protein
NODE_581803_length_79718_cov_11.176497	29006	30964	AT5G44020.1	protein_coding	HAD superfamily, subfamily IIIB acid phosphatase
NODE_287858_length_29870_cov_8.762638	5627	7207	AT5G44316.1	protein_coding	Stabilizer of iron transporter SufD superfamily protein
NODE_287858_length_29870_cov_8.762638	26999	29273	AT5G44330.1	protein_coding	Tetratricopeptide repeat (TPR)-like superfamily protein
NODE_336637_length_193922_cov_13.067595	159316	160484	AT5G44340.1	protein_coding	tubulin beta chain 4	beta tubulin gene
NODE_635989_length_223105_cov_12.598942	46687	48368	AT5G44720.1	protein_coding	Molybdenum cofactor sulfurase family protein
NODE_635989_length_223105_cov_12.598942	44681	46408	AT5G44730.1	protein_coding	Haloacid dehalogenase-like hydrolase (HAD) superfamily protein
NODE_313951_length_186687_cov_11.972596	166358	167757	AT5G44820.1	protein_coding	Nucleotide-diphospho-sugar transferase family protein
NODE_167898_length_6584_cov_6.290857	468	2391	AT5G45220.1	protein_coding	Disease resistance protein (TIR-NBS-LRR class) family
NODE_483889_length_65782_cov_12.471862	31475	33880	AT5G45540.1	protein_coding	Protein of unknown function (DUF594)
NODE_483889_length_65782_cov_12.471862	19493	28968	AT5G45560.1	protein_coding	Pleckstrin homology (PH) domain-containing protein / lipid-binding START domain-containing protein
NODE_370846_length_2071_cov_12.232738	450	1696	AT5G45830.1	protein_coding	delay of germination 1	Encodes DOG1 (DELAY OF GERMINATION 1). A quantitative trait locus involved in the control of seed dormancy. Belongs to a novel plant-specific gene family whose members include: DOG1-like 1-4 (DOGL1-4, At4g18660, At4g18680, At4g18690, At4g18650 respectively) and DOG1. DOG1 expression is seed-specific.
NODE_646465_length_43563_cov_7.554278	39235	42965	AT5G45970.1	protein_coding	RAC-like 2	Encodes a Rac-like protein ARAC2. A member of ROP GTPase gene family.
NODE_424103_length_63704_cov_12.656960	828	2474	AT5G46100.1	protein_coding	Pentatricopeptide repeat (PPR) superfamily protein
NODE_636570_length_152866_cov_12.958493	71690	73176	AT5G46130.1	protein_coding	Protein of unknown function (DUF295)
NODE_555162_length_134576_cov_12.871879	111676	116979	AT5G46280.1	protein_coding	Minichromosome maintenance (MCM2/3/5) family protein
NODE_484101_length_48859_cov_10.597515	32053	36396	AT5G46610.1	protein_coding	Aluminium activated malate transporter family protein
NODE_555549_length_134597_cov_10.906536	44635	50522	AT5G47040.1	protein_coding	lon protease 2	Encodes a member of the Lon protease-like proteins (Lon1/At5g26860, Lon2/At5g47040, Lon3/At3g05780, Lon4/At3g05790). Lon is a multifunctional ATP-dependent protease which exists in bacteria, archaea and within organelles in eukaryotic cells. Lon proteases are responsible for the degradation of abnormal, damaged and unstable proteins.
NODE_419892_length_115306_cov_13.866693	57130	59271	AT5G47180.1	protein_coding	Plant VAMP (vesicle-associated membrane protein) family protein
NODE_419892_length_115306_cov_13.866693	60594	62239	AT5G47190.1	protein_coding	Ribosomal protein L19 family protein
NODE_419892_length_115306_cov_13.866693	66429	68506	AT5G47210.1	protein_coding	Hyaluronan / mRNA binding family
NODE_554457_length_34244_cov_10.991853	28352	30883	AT5G47250.1	protein_coding	LRR and NB-ARC domains-containing disease resistance protein
NODE_554457_length_34244_cov_10.991853	31505	34280	AT5G47260.1	protein_coding	ATP binding;GTP binding;nucleotide binding;nucleoside-triphosphatases
NODE_479518_length_43278_cov_8.758930	28602	29750	AT5G47300.1	protein_coding	F-box and associated interaction domains-containing protein
NODE_479518_length_43278_cov_8.758930	24075	25949	AT5G47310.1	protein_coding	PPPDE putative thiol peptidase family protein
NODE_479518_length_43278_cov_8.758930	8251	17441	AT5G47330.1	protein_coding	alpha/beta-Hydrolases superfamily protein
NODE_483809_length_13250_cov_5.262641	2799	7002	AT5G47350.1	protein_coding	alpha/beta-Hydrolases superfamily protein
NODE_479518_length_43278_cov_8.758930	4247	5432	AT5G47370.1	protein_coding	Homeobox-leucine zipper protein 4 (HB-4) / HD-ZIP protein	homeobox-leucine zipper genes induced by auxin, but not by other phytohormones. Plays opposite roles in the shoot and root tissues in regulating auxin-mediated morphogenesis.
NODE_655336_length_153553_cov_10.360976	9719	15226	AT5G47400.1	protein_coding
NODE_85106_length_37486_cov_10.230566	13616	15346	AT5G47460.1	protein_coding	Pentatricopeptide repeat (PPR) superfamily protein
NODE_85106_length_37486_cov_10.230566	15551	17453	AT5G47470.1	protein_coding	Nodulin MtN21 /EamA-like transporter family protein
NODE_85106_length_37486_cov_10.230566	26667	32858	AT5G47490.1	protein_coding	RGPR-related
NODE_526423_length_251067_cov_12.343740	241487	243424	AT5G47510.1	protein_coding	Sec14p-like phosphatidylinositol transfer family protein
NODE_583382_length_122908_cov_11.244574	44296	46542	AT5G47580.1	protein_coding
NODE_524161_length_491905_cov_12.394300	148901	150792	AT5G47750.1	protein_coding	D6 protein kinase like 2
NODE_492439_length_16627_cov_12.127443	4034	6041	AT5G48370.1	protein_coding	Thioesterase/thiol ester dehydrase-isomerase superfamily protein
NODE_554995_length_111029_cov_13.190158	66275	69435	AT5G48570.1	protein_coding	FKBP-type peptidyl-prolyl cis-trans isomerase family protein
NODE_120187_length_21013_cov_11.641174	11287	13609	AT5G48650.1	protein_coding	Nuclear transport factor 2 (NTF2) family protein with RNA binding (RRM-RBD-RNP motifs) domain
NODE_361767_length_17440_cov_9.827925	3456	4615	AT5G48870.1	protein_coding	Small nuclear ribonucleoprotein family protein	SAD1 encodes a polypeptide similar to multifunctional Sm-like snRNP proteins that are required for mRNA splicing, export, and degradation. Mutation in this gene increases plant sensitivity to drought stress and ABA in seed germination, root growth, and the expression of some stress-responsive genes.
NODE_361767_length_17440_cov_9.827925	4839	7428	AT5G48880.2	protein_coding	peroxisomal 3-keto-acyl-CoA thiolase 2	Encodes a peroxisomal 3-keto-acyl-CoA thiolase 2 precursor. EC2.3.1.16 thiolases. AT5G48880.1 is named PKT1 and AT5G48880.2 is named PKT2.
NODE_322093_length_17950_cov_8.599220	6808	13341	AT5G48900.1	protein_coding	Pectin lyase-like superfamily protein
NODE_524435_length_60128_cov_12.745875	22021	23964	AT5G48910.1	protein_coding	Pentatricopeptide repeat (PPR) superfamily protein	Encodes LPA66, a chloroplast protein of the pentatricopeptide repeat family. In lpa66 mutants, editing of psbF that converts serine to phenylalanine is specifically impaired. lpa66 mutants also display a high chlorophyll fluorescence phenotype.
NODE_624088_length_137152_cov_10.864814	107760	112653	AT5G49150.1	protein_coding	gamete expressed 2	Encodes a transmembrane domain containing protein expressed in sperm cells.
NODE_500475_length_36788_cov_10.778487	20436	23492	AT5G49220.1	protein_coding	Protein of unknown function (DUF789)
NODE_244303_length_59942_cov_11.442144	54080	54605	AT5G49540.1	protein_coding	Rab5-interacting family protein
NODE_244303_length_59942_cov_11.442144	45923	46738	AT5G49560.1	protein_coding	Putative methyltransferase family protein
NODE_244303_length_59942_cov_11.442144	38862	42789	AT5G49570.1	protein_coding	peptide-N-glycanase 1	Encodes a protein that has peptide:N-glycanase activity in enzymatic assay in heterologous systems (although the activity was not detected in wild-type plants).
NODE_324887_length_28928_cov_13.241807	16393	21453	AT5G49630.1	protein_coding	amino acid permease 6	Is a high affinity amino acid transporter capable of transporting aspartate and tryptophan. May be involved in the amino acid uptake from xylem.
NODE_583277_length_191052_cov_11.666598	100181	102481	AT5G49665.1	protein_coding	Zinc finger (C3HC4-type RING finger) family protein
NODE_583277_length_191052_cov_11.666598	139	12662	AT5G49760.1	protein_coding	Leucine-rich repeat protein kinase family protein
NODE_653077_length_253005_cov_12.338571	45009	48142	AT5G50280.1	protein_coding	Pentatricopeptide repeat (PPR) superfamily protein
NODE_582277_length_79417_cov_10.670927	37272	40102	AT5G51350.1	protein_coding	Leucine-rich repeat transmembrane protein kinase family protein
NODE_514024_length_65553_cov_12.514881	25638	29689	AT5G51450.2	protein_coding	RPM1 interacting protein 3	Encodes RING-finger type ubiquitin ligases.
NODE_253888_length_19650_cov_14.375319	12855	15889	AT5G51600.1	protein_coding	Microtubule associated protein (MAP65/ASE1) family protein	Mutant has defective roots. Essential for giant cell ontogenesis. Role in organizing the mitotic microtubule array during both early and late mitosis in all plant organs.
NODE_540891_length_103888_cov_12.787406	41126	43124	AT5G51760.1	protein_coding	Protein phosphatase 2C family protein	Encodes AHG1 (ABA-hypersensitive germination 1), a putative protein phosphatase 2C (PP2C). Expressed in seeds. AHG1 functions in seed development and germination.
NODE_524965_length_87673_cov_10.804729	76501	77892	AT5G52050.1	protein_coding	MATE efflux family protein
NODE_280654_length_251757_cov_12.693518	150156	151753	AT5G52110.2	protein_coding	Protein of unknown function (DUF2930)
NODE_646178_length_18971_cov_12.914132	3137	3716	AT5G52190.1	protein_coding	Sugar isomerase (SIS) family protein
NODE_646178_length_18971_cov_12.914132	4076	5502	AT5G52200.2	protein_coding	phosphoprotein phosphatase inhibitors
NODE_646178_length_18971_cov_12.914132	8828	9294	AT5G52220.1	protein_coding
NODE_583258_length_183285_cov_12.481998	114496	117623	AT5G52280.1	protein_coding	Myosin heavy chain-related protein
NODE_151399_length_512905_cov_12.685940	372534	373949	AT5G52390.1	protein_coding	PAR1 protein
NODE_616455_length_42981_cov_13.195436	4937	6359	AT5G52650.1	protein_coding	RNA binding Plectin/S10 domain-containing protein
NODE_317669_length_58233_cov_11.600450	6876	7565	AT5G53910.1	protein_coding	RING/U-box superfamily protein
NODE_317669_length_58233_cov_11.600450	9272	11259	AT5G53920.1	protein_coding	ribosomal protein L11 methyltransferase-related
NODE_655616_length_88480_cov_11.776921	69294	74484	AT5G54090.1	protein_coding	DNA mismatch repair protein MutS, type 2
NODE_655616_length_88480_cov_11.776921	66033	68631	AT5G54100.1	protein_coding	SPFH/Band 7/PHB domain-containing membrane-associated protein family
NODE_513069_length_40005_cov_11.792801	9424	10694	AT5G54540.1	protein_coding	Uncharacterised conserved protein (UCP012943)
NODE_630379_length_144021_cov_12.690191	91941	93734	AT5G54630.1	protein_coding	zinc finger protein-related
NODE_630379_length_144021_cov_12.690191	80099	81191	AT5G54660.1	protein_coding	HSP20-like chaperones superfamily protein
NODE_384856_length_32251_cov_12.997458	6286	8329	AT5G55960.1	protein_coding
NODE_537847_length_168464_cov_11.808481	68175	70740	AT5G56850.1	protein_coding
NODE_537847_length_168464_cov_11.808481	63954	65694	AT5G56860.1	protein_coding	GATA type zinc finger transcription factor family protein	Encodes a member of the GATA factor family of zinc finger transcription factors.
NODE_537847_length_168464_cov_11.808481	35008	39145	AT5G56870.1	protein_coding	beta-galactosidase 4
NODE_617198_length_774186_cov_12.857936	313591	317827	AT5G57130.1	protein_coding	Clp amino terminal domain-containing protein
NODE_587732_length_359006_cov_12.288429	224856	226587	AT5G57220.1	protein_coding	cytochrome P450, family 81, subfamily F, polypeptide 2	member of CYP81F, involved in glucosinolate metabolism. Mutants had impaired resistance to fungi.
NODE_587732_length_359006_cov_12.288429	238291	240053	AT5G57260.1	protein_coding	cytochrome P450, family 71, subfamily B, polypeptide 10	putative cytochrome P450
NODE_327310_length_143313_cov_11.598808	116054	117350	AT5G57500.1	protein_coding	Galactosyltransferase family protein
NODE_617198_length_774186_cov_12.857936	491353	496502	AT5G58040.1	protein_coding	homolog of yeast FIP1 [V]	Encodes a subunit of the polyadenylation apparatus that interacts with and stimulates the activity of poly(A) polymerase. Additionally , it interacts with several polyadenylation factor subunits and is an RNA-binding protein. It is suggested that this protein coordinates a number of polyadenylation factor subunits with PAP and with RNA.
NODE_484586_length_36971_cov_12.235238	34533	35890	AT5G58590.1	protein_coding	RAN binding protein 1	Encodes a Ran-binding protein 1 homolog (RanBP1).
NODE_266899_length_4824_cov_12.205639	644	4653	AT5G59650.1	protein_coding	Leucine-rich repeat protein kinase family protein
NODE_212384_length_63456_cov_12.698027	20388	22915	AT5G60620.1	protein_coding	glycerol-3-phosphate acyltransferase 9	Glycerol-3-phosphate acyltransferase localized to the ER. Similar to mammalian cells involved in storage oil formation.
NODE_357821_length_69069_cov_13.937280	15982	18224	AT5G60750.1	protein_coding	CAAX amino terminal protease family protein
NODE_357821_length_69069_cov_13.937280	24961	28566	AT5G60760.1	protein_coding	P-loop containing nucleoside triphosphate hydrolases superfamily protein
NODE_357821_length_69069_cov_13.937280	54612	56102	AT5G60805.1	protein_coding	Putative membrane lipoprotein	Encodes a defensin-like (DEFL) family protein.
NODE_618088_length_265624_cov_11.505998	187145	194017	AT5G60930.1	protein_coding	P-loop containing nucleoside triphosphate hydrolases superfamily protein
NODE_536243_length_161192_cov_12.663743	84273	85359	AT5G61050.1	protein_coding	histone deacetylase-related / HD-related
NODE_536243_length_161192_cov_12.663743	90101	94049	AT5G61070.1	protein_coding	histone deacetylase of the RPD3/HDA1 superfamily 18	Encodes a protein with similarity to histone deacetylases, a class of chromatin remodeling factors which act on H3/H4 histones. Expressed in roots where it appears to regulate the expression of epidermal cell fate genes controlling hair cell differentiation.
NODE_115699_length_79201_cov_12.866782	61551	63681	AT5G61290.1	protein_coding	Flavin-binding monooxygenase family protein
NODE_115699_length_79201_cov_12.866782	64133	66033	AT5G61300.1	protein_coding
NODE_115699_length_79201_cov_12.866782	68756	70294	AT5G61320.1	protein_coding	cytochrome P450, family 89, subfamily A, polypeptide 3	member of CYP89A
NODE_556976_length_515883_cov_11.831843	324564	327092	AT5G61350.1	protein_coding	Protein kinase superfamily protein
NODE_556976_length_515883_cov_11.831843	322761	323545	AT5G61360.1	protein_coding
NODE_556976_length_515883_cov_11.831843	321100	322569	AT5G61370.1	protein_coding	Pentatricopeptide repeat (PPR) superfamily protein
NODE_556976_length_515883_cov_11.831843	315941	318611	AT5G61380.1	protein_coding	CCT motif -containing response regulator protein	Pseudo response regulator involved in the generation of circadian rhythms. TOC1 appears to shorten the period of circumnutation speed. TOC1 contributes to the plant fitness (carbon fixation, biomass) by influencing the circadian clock period. PRR3 may increase the stability of TOC1 by preventing interactions between TOC1 and the F-box protein ZTL. Expression of TOC1 is correlated with rhythmic ch…
NODE_556976_length_515883_cov_11.831843	313161	315292	AT5G61390.1	protein_coding	Polynucleotidyl transferase, ribonuclease H-like superfamily protein
NODE_615245_length_116520_cov_12.462187	35691	36593	AT5G61760.1	protein_coding	inositol polyphosphate kinase 2 beta	Encodes an inositol polyphosphate 3-/6-/5-kinase that is localized to the nucleus. Able to complement a mutation in a yeast transcriptional regulator gene (ARG82/IPK2).
NODE_615245_length_116520_cov_12.462187	45334	46990	AT5G61770.2	protein_coding	PETER PAN-like protein
NODE_615245_length_116520_cov_12.462187	64097	65802	AT5G61820.1	protein_coding
NODE_615245_length_116520_cov_12.462187	66979	68437	AT5G61830.1	protein_coding	NAD(P)-binding Rossmann-fold superfamily protein
NODE_615245_length_116520_cov_12.462187	69000	71268	AT5G61840.1	protein_coding	Exostosin family protein
NODE_615245_length_116520_cov_12.462187	81952	82924	AT5G61880.1	protein_coding	Protein Transporter, Pam16
NODE_348293_length_68205_cov_13.067224	13291	16248	AT5G61990.1	protein_coding	Pentatricopeptide repeat (PPR) superfamily protein
NODE_446352_length_70822_cov_12.240180	65383	68165	AT5G62050.1	protein_coding	homolog of yeast oxidase assembly 1 (OXA1)	essential factor for protein sorting and assembly into membranes
NODE_309980_length_55103_cov_14.738816	11	3362	AT5G62190.1	protein_coding	DEAD box RNA helicase (PRH75)	DEAD/DEAH box RNA helicase PRH75
NODE_309980_length_55103_cov_14.738816	6449	7708	AT5G62200.1	protein_coding	Embryo-specific protein 3, (ATS3)
NODE_309980_length_55103_cov_14.738816	8509	9620	AT5G62210.1	protein_coding	Embryo-specific protein 3, (ATS3)
NODE_481028_length_99029_cov_13.370164	72045	74799	AT5G63020.1	protein_coding	Disease resistance protein (CC-NBS-LRR class) family
NODE_481028_length_99029_cov_13.370164	77019	78776	AT5G63040.1	protein_coding
NODE_532789_length_87570_cov_13.055932	42434	43423	AT5G63100.1	protein_coding	S-adenosyl-L-methionine-dependent methyltransferases superfamily protein
NODE_532789_length_87570_cov_13.055932	39669	42226	AT5G63110.1	protein_coding	histone deacetylase 6	RPD3-like histone deacetylase. HDA6 mutations specifically increase the expression of auxin-responsive transgenes, suggesting a role in transgene silencing.
NODE_532789_length_87570_cov_13.055932	35838	38939	AT5G63120.2	protein_coding	P-loop containing nucleoside triphosphate hydrolases superfamily protein
NODE_532789_length_87570_cov_13.055932	34039	34701	AT5G63130.1	protein_coding	Octicosapeptide/Phox/Bem1p family protein
NODE_536277_length_193581_cov_12.626905	21609	24156	AT5G63390.1	protein_coding	O-fucosyltransferase family protein
NODE_6611_length_638729_cov_12.839528	254963	257920	AT5G63520.1	protein_coding
NODE_509698_length_69774_cov_13.733941	41668	43464	AT5G64520.1	protein_coding	homolog of X-ray repair cross complementing 2 (XRCC2)	Encodes a protein of the XRCC2 family involved in DNA repair. atxrcc2-1 Mutants are sensitive to MitomycinC but do not show fertility defects.
NODE_509698_length_69774_cov_13.733941	4726	9009	AT5G64580.1	protein_coding	AAA-type ATPase family protein
NODE_139224_length_127201_cov_13.030275	13155	14414	AT5G64660.1	protein_coding	CYS, MET, PRO, and GLY protein 2
NODE_139224_length_127201_cov_13.030275	49985	52018	AT5G64730.1	protein_coding	Transducin/WD40 repeat-like superfamily protein
NODE_431383_length_49476_cov_13.456747	4557	7634	AT5G64910.1	protein_coding
NODE_22639_length_289655_cov_12.552281	150322	153568	AT5G65450.1	protein_coding	ubiquitin-specific protease 17	Encodes a ubiquitin-specific protease.
NODE_22639_length_289655_cov_12.552281	130003	132343	AT5G65490.1	protein_coding
NODE_53887_length_108572_cov_13.329892	3245	4605	AT5G65990.1	protein_coding	Transmembrane amino acid transporter family protein
NODE_242162_length_26563_cov_14.199262	21827	23181	AT5G66550.1	protein_coding	Maf-like protein
NODE_399508_length_93934_cov_12.997530	57941	62886	AT5G66560.1	protein_coding	Phototropic-responsive NPH3 family protein
NODE_363130_length_48735_cov_13.229815	40307	40855	AT5G66590.1	protein_coding	CAP (Cysteine-rich secretory proteins, Antigen 5, and Pathogenesis-related 1 protein) superfamily protein
NODE_94472_length_181922_cov_13.711080	72188	74892	AT5G66680.1	protein_coding	dolichyl-diphosphooligosaccharide-protein glycosyltransferase 48kDa subunit family protein	Encodes a protein ortholog of human SOT48 or yeast WBP1, an essential protein subunit of the oligosaccharyltransferase (OST) complex, which is responsible for the transfer in the ER of the N-linked glycan precursor onto Asn residues of candidate proteins.
NODE_484108_length_163155_cov_13.779099	12225	13175	AT5G66870.1	protein_coding	ASYMMETRIC LEAVES 2-like 1	Encodes LOB domain protein whose overexpression results in KNOX gene repression. Overexpression also results in plants with hyponastic leaves, downward pointing flowers and reduced apical dominance. May be involved in the transcriptional regulation of the homeobox gene BP (brevipedicellus) during lateral organ differentiation. Acts together with AS2 in proximal-distal symmetry determination.
NODE_221519_length_233054_cov_11.847066	83734	86358	AT5G66950.1	protein_coding	Pyridoxal phosphate (PLP)-dependent transferases superfamily protein
NODE_479166_length_107311_cov_12.629478	35198	36844	AT5G67220.1	protein_coding	FMN-linked oxidoreductases superfamily protein
NODE_207545_length_243699_cov_10.605045	23660	27360	AT5G67320.1	protein_coding	WD-40 repeat family protein	Encodes a WD-40 protein involved in histone deacetylation in response to abiotic stress.Identified in a screen for mutations with altered expression of stress induced genes. Functions as a repressor of cold tolerance induced genes. Loss of function mutants are hypersensitive to freezing.
NODE_207545_length_243699_cov_10.605045	16533	18929	AT5G67340.1	protein_coding	ARM repeat superfamily protein

## Sheet: Legend
Supplementary Table S4 Genes containing single nucleotide polymorphisms (SNPs) associated with the environmental variable Site-type. ‘Contig’ refers to the contig/scaffold of our Arabidopsis halleri reference genome including the start and end position of the gene. ‘Gene’ shows the A. thaliana orthologue TAIR ID.
of the publication
Transmembrane transport and stress response genes play an important role in adaptation of Arabidopsis halleri to metalliferous soils
Christian Sailer, Alicja Babst-Kostecka, Martin C. Fischer, Stefan Zoller, Alex Widmer, Pierre Vollenweider, Felix Gugerli, Christian Rellstab
