# Supplementary material for: Transmembrane transport and stress response genes play an important role in adaptation of Arabidopsis halleri to metalliferous soils
Source: Sci Rep. 2018 Oct 31;8:16085. doi: 10.1038/s41598-018-33938-2 (PMC6208402; doi:10.1038/s41598-018-33938-2)
Supplement: Supplementary file 6 — Supplementary Table S5 [file 41598_2018_33938_MOESM6_ESM.xlsx]

## Sheet: Supplementary Table S5
GO term	Number of occurences	% of found genes
biological_process_unknown	194	20.1663
oxidation-reduction process	77	8.00416
regulation of transcription, DNA-templated	71	7.38046
transcription, DNA-templated	68	7.06861
protein phosphorylation	42	4.3659
defense response	30	3.1185
proteolysis	25	2.59875
carbohydrate metabolic process	23	2.39085
protein ubiquitination	22	2.2869
defense response to bacterium	22	2.2869
response to abscisic acid	21	2.18295
ubiquitin-dependent protein catabolic process	19	1.97505
response to salt stress	19	1.97505
response to light stimulus	18	1.8711
multicellular organism development	17	1.76715
cell wall organization	17	1.76715
cell differentiation	17	1.76715
translation	16	1.6632
response to cold	15	1.55925
response to cytokinin	15	1.55925

## Sheet: Legend
Supplementary Table S5 Twenty most frequent gene ontology (GO) terms (biological processes only) of the genes identified in the environmental association analysis (EAA) using the environmental variable Site-type. See Table S4 for the complete gene list.
of the publication
Transmembrane transport and stress response genes play an important role in adaptation of Arabidopsis halleri to metalliferous soils
Christian Sailer, Alicja Babst-Kostecka, Martin C. Fischer, Stefan Zoller, Alex Widmer, Pierre Vollenweider, Felix Gugerli, Christian Rellstab
