# Supplementary material for: Transmembrane transport and stress response genes play an important role in adaptation of Arabidopsis halleri to metalliferous soils
Source: Sci Rep. 2018 Oct 31;8:16085. doi: 10.1038/s41598-018-33938-2 (PMC6208402; doi:10.1038/s41598-018-33938-2)
Supplement: Supplementary file 7 — Supplementary Table S6 [file 41598_2018_33938_MOESM7_ESM.xlsx]

## Sheet: Supplementary Table S6
Contig	Start	End	Gene	Feature	Gene description	Gene function
NODE_579839_length_137119_cov_11.293709	61917	65804	AT1G01710.1	protein_coding	Acyl-CoA thioesterase family protein
NODE_410802_length_21234_cov_10.252520	7644	11571	AT1G01830.1	protein_coding	ARM repeat superfamily protein
NODE_621537_length_327934_cov_12.480724	75451	77157	AT1G02260.1	protein_coding	Divalent ion symporter
NODE_554580_length_112536_cov_10.932617	108456	110353	AT1G02650.1	protein_coding	Tetratricopeptide repeat (TPR)-like superfamily protein
NODE_554580_length_112536_cov_10.932617	99320	100143	AT1G02680.1	protein_coding	TBP-associated factor 13
NODE_451099_length_153216_cov_11.882094	128335	130580	AT1G02740.1	protein_coding	MRG family protein
NODE_538441_length_222201_cov_13.151219	26642	31002	AT1G03110.1	protein_coding	Transducin/WD40 repeat-like superfamily protein
NODE_589689_length_63528_cov_12.252471	19664	21386	AT1G04030.1	protein_coding
NODE_589689_length_63528_cov_12.252471	25525	29346	AT1G04050.1	protein_coding	homolog of SU(var)3-9 1	Encodes SUVR1, one of the four closely related Arabidopsis SUVR proteins that belong to the SU(VAR)3-9 subgroup of SET-domain proteins. Proteins containing the evolutionarily conserved SET domain are involved in regulation of eukaryotic gene expression and chromatin structure through their histone lysine methyltransferase (HMTase) activity. SUVR1, SUVR2 and SUVR4 proteins contain a novel domain a…
NODE_483579_length_84862_cov_12.946796	65456	69244	AT1G04150.1	protein_coding	C2 calcium/lipid-binding plant phosphoribosyltransferase family protein
NODE_394016_length_104636_cov_13.810027	55930	62978	AT1G04860.1	protein_coding	ubiquitin-specific protease 2	Encodes a ubiquitin-specific protease.
NODE_362140_length_171517_cov_12.548849	150132	155050	AT1G05380.1	protein_coding	Acyl-CoA N-acyltransferase with RING/FYVE/PHD-type zinc finger protein
NODE_362140_length_171517_cov_12.548849	148698	149550	AT1G05385.1	protein_coding	photosystem II 11 kDa protein-related	Encodes a Psb27 homolog involved in photosystem II biogenesis.
NODE_362140_length_171517_cov_12.548849	100495	104401	AT1G05500.1	protein_coding	Calcium-dependent lipid-binding (CaLB domain) family protein	Encodes a endomembrane-localized synaptotagmin. Synaptotagmin family proteins are calcium sensors that regulate exocytosis in mammalian cells.
NODE_362140_length_171517_cov_12.548849	59940	64535	AT1G05520.1	protein_coding	Sec23/Sec24 protein transport family protein
NODE_632334_length_244345_cov_12.002116	120911	123315	AT1G07230.1	protein_coding	non-specific phospholipase C1
NODE_399600_length_41911_cov_13.442080	27099	29721	AT1G07540.1	protein_coding	TRF-like 2	Arabidopsis thaliana telomere-binding protein, putative (At1g07540)
NODE_557083_length_167217_cov_11.310902	149355	151136	AT1G08090.1	protein_coding	nitrate transporter 2:1	High-affinity nitrate transporter. Up-regulated by nitrate. Functions as a repressor of lateral root initiation independently of nitrate uptake.
NODE_573609_length_82699_cov_11.434733	51478	57224	AT1G08300.1	protein_coding	no vein-like
NODE_583115_length_122622_cov_12.920145	75014	78030	AT1G09800.1	protein_coding	Pseudouridine synthase family protein
NODE_583115_length_122622_cov_12.920145	71799	74086	AT1G09810.1	protein_coding	evolutionarily conserved C-terminal region 11
NODE_583115_length_122622_cov_12.920145	60103	61914	AT1G09820.1	protein_coding	Pentatricopeptide repeat (PPR-like) superfamily protein
NODE_583115_length_122622_cov_12.920145	21132	22426	AT1G09920.1	protein_coding	TRAF-type zinc finger-related
NODE_583115_length_122622_cov_12.920145	16872	19256	AT1G09930.1	protein_coding	oligopeptide transporter 2	oligopeptide transporter
NODE_463970_length_153859_cov_12.610065	103458	106881	AT1G11070.1	protein_coding
NODE_463970_length_153859_cov_12.610065	63833	68024	AT1G11130.1	protein_coding	Leucine-rich repeat protein kinase family protein	Encodes a receptor-like kinase protein with a predicted extracellular domain of six leucine-rich repeats and an intracellular serine-threonine kinase domain expressed throughout the developing root. Regulates expression of GLABRA2, CAPRICE, WEREWOLF, and ENHANCER OF GLABRA3. Required for floral organ shape, the development of the outer integument of ovules, and stem development. Regulates cell sh…
NODE_289443_length_111367_cov_12.792354	78739	79914	AT1G11490.1	protein_coding	zinc finger (C2H2 type) family protein
NODE_279059_length_10619_cov_11.209907	557	2089	AT1G11600.1	protein_coding	cytochrome P450, family 77, subfamily B, polypeptide 1	member of CYP77B
NODE_514005_length_38785_cov_10.641640	1569	4514	AT1G12570.1	protein_coding	Glucose-methanol-choline (GMC) oxidoreductase family protein
NODE_514005_length_38785_cov_10.641640	9307	11460	AT1G12580.1	protein_coding	phosphoenolpyruvate carboxylase-related kinase 1
NODE_514005_length_38785_cov_10.641640	13217	15201	AT1G12600.1	protein_coding	UDP-N-acetylglucosamine (UAA) transporter family
NODE_315199_length_174305_cov_11.583517	6414	7887	AT1G12650.2	protein_coding
NODE_504478_length_336955_cov_12.813786	212591	213587	AT1G12880.1	protein_coding	nudix hydrolase homolog 12
NODE_568604_length_206277_cov_12.603218	110502	113276	AT1G13180.1	protein_coding	Actin-like ATPase superfamily protein	Mutant has defect in trichome cell expansion and actin organization resulting in a distorted trichome phenotype.
NODE_571480_length_65621_cov_12.791149	3683	5807	AT1G13270.1	protein_coding	methionine aminopeptidase 1B	Encodes a methionine aminopeptidase formerly called MAP1B, renamed to MAP1C.
NODE_654635_length_95831_cov_10.644061	655	1786	AT1G13380.1	protein_coding	Protein of unknown function (DUF1218)
NODE_478472_length_38659_cov_13.451641	9185	11629	AT1G13680.1	protein_coding	PLC-like phosphodiesterases superfamily protein
NODE_655193_length_417308_cov_12.828822	33090	40211	AT1G15890.1	protein_coding	Disease resistance protein (CC-NBS-LRR class) family
NODE_629394_length_136680_cov_12.877648	104373	110287	AT1G17340.1	protein_coding	Phosphoinositide phosphatase family protein
NODE_629394_length_136680_cov_12.877648	114723	117014	AT1G17350.2	protein_coding	NADH:ubiquinone oxidoreductase intermediate-associated protein 30
NODE_629394_length_136680_cov_12.877648	120356	124309	AT1G17360.1	protein_coding
NODE_272074_length_31280_cov_13.697186	13602	16802	AT1G17665.1	protein_coding
NODE_272074_length_31280_cov_13.697186	6453	13711	AT1G17680.1	protein_coding	tetratricopeptide repeat (TPR)-containing protein
NODE_404684_length_149106_cov_14.885444	9156	12422	AT1G17750.1	protein_coding	PEP1 receptor 2	Encodes PEPR2, a plasma membrane leucine-rich repeat receptor kinase functioning as a receptor for the Pep1 and Pep2 peptides. Pep1 and Pep2 are amino acids that induce the transcription of defense-related genes.
NODE_404684_length_149106_cov_14.885444	12864	18937	AT1G17760.1	protein_coding	Tetratricopeptide repeat (TPR)-like superfamily protein	Encodes a homolog of the mammalian protein CstF77, a polyadenylation factor subunit. RNA 3&#8242;-endprocessing factor of antisense FLC transcript. Mediates silencing of the floral repressor gene FLC.
NODE_159759_length_33874_cov_14.379465	32163	33293	AT1G17890.1	protein_coding	NAD(P)-binding Rossmann-fold superfamily protein
NODE_611102_length_178490_cov_12.235626	34474	36279	AT1G17930.1	protein_coding	Aminotransferase-like, plant mobile domain family protein
NODE_611102_length_178490_cov_12.235626	29919	33163	AT1G17940.1	protein_coding	Endosomal targeting BRO1-like domain-containing protein
NODE_568737_length_443486_cov_13.180700	394425	396574	AT1G17970.1	protein_coding	RING/U-box superfamily protein
NODE_568737_length_443486_cov_13.180700	389930	393600	AT1G17980.1	protein_coding	poly(A) polymerase 1	Encodes a poly(A) polymerase. Located in the nucleus.
NODE_568737_length_443486_cov_13.180700	359506	362757	AT1G18090.1	protein_coding	5'-3' exonuclease family protein
NODE_568737_length_443486_cov_13.180700	345759	348215	AT1G18140.1	protein_coding	laccase 1	putative laccase, a member of laccase family of genes (with 17 members in Arabidopsis).
NODE_568737_length_443486_cov_13.180700	323031	326358	AT1G18190.1	protein_coding	golgin candidate 2	This gene is predicted to encode a protein that functions as a Golgi apparatus structural component known as a golgin in mammals and yeast. A fluorescently-tagged version of GC2 co-localizes with Golgi markers, and this localization appears to be replicated using the C-terminal (508668 aa) portion of the protein.
NODE_568737_length_443486_cov_13.180700	254195	254704	AT1G18210.2	protein_coding	Calcium-binding EF-hand family protein
NODE_568737_length_443486_cov_13.180700	243847	246787	AT1G18260.1	protein_coding	HCP-like superfamily protein
NODE_568737_length_443486_cov_13.180700	241024	242219	AT1G18265.1	protein_coding	Protein of unknown function, DUF593
NODE_168478_length_34143_cov_14.036670	28981	30682	AT1G18640.2	protein_coding	3-phosphoserine phosphatase	Encodes a 3-phosphoserine phosphatase acting in the last step of serine biosynthesis within the chloroplast.
NODE_263498_length_108276_cov_10.192573	65302	69369	AT1G18660.4	protein_coding	zinc finger (C3HC4-type RING finger) family protein
NODE_427737_length_177196_cov_12.878999	96810	98490	AT1G18720.1	protein_coding	Protein of unknown function (DUF962)
NODE_507474_length_154043_cov_13.915297	146054	147253	AT1G18850.1	protein_coding
NODE_507474_length_154043_cov_13.915297	151454	153485	AT1G18860.1	protein_coding	WRKY DNA-binding protein 61	member of WRKY Transcription Factor; Group II-b
NODE_532611_length_93501_cov_13.876119	31291	33641	AT1G18880.1	protein_coding	Major facilitator superfamily protein
NODE_532611_length_93501_cov_13.876119	57734	63034	AT1G18910.1	protein_coding	zinc ion binding;zinc ion binding
NODE_532611_length_93501_cov_13.876119	64292	66025	AT1G18940.1	protein_coding	Nodulin-like / Major Facilitator Superfamily protein
NODE_532611_length_93501_cov_13.876119	73553	74642	AT1G18960.1	protein_coding	myb-like HTH transcriptional regulator family protein
NODE_363972_length_45026_cov_13.900546	21850	27559	AT1G19100.1	protein_coding	Histidine kinase-, DNA gyrase B-, and HSP90-like ATPase family protein
NODE_554592_length_67481_cov_12.182555	14183	16114	AT1G19190.1	protein_coding	alpha/beta-Hydrolases superfamily protein
NODE_576509_length_103309_cov_12.883708	4944	6630	AT1G19540.1	protein_coding	NmrA-like negative transcriptional regulator family protein
NODE_120297_length_115489_cov_12.899107	30331	32356	AT1G19600.1	protein_coding	pfkB-like carbohydrate kinase family protein
NODE_120297_length_115489_cov_12.899107	678	3400	AT1G19640.1	protein_coding	jasmonic acid carboxyl methyltransferase	Encodes a S-adenosyl-L-methionine:jasmonic acid carboxyl methyltransferase that catalyzes the formation of methyljasmonate from jasmonic acid. Its expression is induced in response to wounding or methyljasmonate treatment.
NODE_617198_length_774186_cov_12.857936	304254	306974	AT1G20080.1	protein_coding	Calcium-dependent lipid-binding (CaLB domain) family protein
NODE_649870_length_178440_cov_11.336085	113061	114439	AT1G20090.1	protein_coding	RHO-related protein from plants 2	Member of the Rho GTPase family. Functions to organize the microtubular cytoskeleton in combination with RIC1 and RIC4. These interactions affect pavement cell morphogenesis and pollen tube growth. ROP2 expression is stimulated by brassinosteroid treatment. Inhibit light-induced stomatal opening.
NODE_649870_length_178440_cov_11.336085	108210	110085	AT1G20110.1	protein_coding	RING/FYVE/PHD zinc finger superfamily protein
NODE_170139_length_441116_cov_12.383262	226706	228116	AT1G20180.1	protein_coding	Protein of unknown function (DUF677)
NODE_369290_length_41080_cov_14.099245	25060	31701	AT1G20570.1	protein_coding	Spc97 / Spc98 family of spindle pole body (SBP) component
NODE_583074_length_106388_cov_10.949590	52536	53632	AT1G20680.1	protein_coding	Protein of unknown function (DUF833)
NODE_651805_length_362834_cov_12.060876	17496	18974	AT1G20770.1	protein_coding
NODE_442743_length_112369_cov_12.909379	36443	38224	AT1G21450.1	protein_coding	SCARECROW-like 1	Encodes a scarecrow-like protein (SCL1). Member of GRAS gene family.
NODE_442743_length_112369_cov_12.909379	34718	35963	AT1G21460.1	protein_coding	Nodulin MtN3 family protein
NODE_404684_length_149106_cov_14.885444	99115	103640	AT1G21610.3	protein_coding	wound-responsive family protein
NODE_110540_length_34526_cov_12.915977	14331	16948	AT1G21690.3	protein_coding	ATPase family associated with various cellular activities (AAA)
NODE_151399_length_512905_cov_12.685940	106410	108279	AT1G21880.2	protein_coding	lysm domain GPI-anchored protein 1 precursor
NODE_584798_length_159185_cov_11.472858	9931	12485	AT1G22650.1	protein_coding	Plant neutral invertase family protein
NODE_186981_length_9535_cov_14.590246	3873	8148	AT1G22660.1	protein_coding	Polynucleotide adenylyltransferase family protein
NODE_560789_length_66105_cov_8.226352	49838	50392	AT1G22680.1	protein_coding
NODE_560789_length_66105_cov_8.226352	45451	47097	AT1G22700.1	protein_coding	Tetratricopeptide repeat (TPR)-like superfamily protein	Encodes a TPR protein with homology to Ycf37 from Synechocystis that is localized to the thylakoid membrane and is involved in photosystem I biogenesis.
NODE_553285_length_72150_cov_10.657242	18126	22336	AT1G22730.1	protein_coding	MA3 domain-containing protein
NODE_24821_length_207692_cov_13.423050	19728	31894	AT1G22770.1	protein_coding	gigantea protein (GI)	Together with CONSTANTS (CO) and FLOWERING LOCUS T (FT), GIGANTEA promotes flowering under long days in a circadian clock-controlled flowering pathway. GI acts earlier than CO and FT in the pathway by increasing CO and FT mRNA abundance. Located in the nucleus. Regulates several developmental processes, including photoperiod-mediated flowering, phytochrome B signaling, circadian clock, carbohydra…
NODE_24821_length_207692_cov_13.423050	100180	100740	AT1G22900.1	protein_coding	Disease resistance-responsive (dirigent-like protein) family protein
NODE_368132_length_45648_cov_14.610257	21388	24210	AT1G23170.2	protein_coding	Protein of unknown function DUF2359, transmembrane
NODE_368132_length_45648_cov_14.610257	12414	16744	AT1G23190.1	protein_coding	Phosphoglucomutase/phosphomannomutase family protein	Encodes a cytosolic phosphoglucomutase (PGM). Two Arabidopsis PGM proteins (AT1G70730/PGM2 and AT1G23190/PGM3) have high sequence similarities and redundant functions. Mature plants possessing a single cPGM allele had a major reduction in cPGM activity. Whereas pgm2 and pgm3 single mutants are undistinguishable from the wild type, loss of both PGM2 and PGM3 severely impairs male and female gameto…
NODE_368132_length_45648_cov_14.610257	7289	9232	AT1G23200.1	protein_coding	Plant invertase/pectin methylesterase inhibitor superfamily
NODE_617510_length_137622_cov_11.846812	71078	72708	AT1G23220.1	protein_coding	Dynein light chain type 1 family protein
NODE_617510_length_137622_cov_11.846812	63419	70700	AT1G23230.1	protein_coding
NODE_617510_length_137622_cov_11.846812	60301	63058	AT1G23240.1	protein_coding	Caleosin-related family protein
NODE_90295_length_280194_cov_13.495807	208783	211469	AT1G23400.1	protein_coding	RNA-binding CRS1 / YhbY (CRM) domain-containing protein	Promotes the splicing of chloroplast group II introns.
NODE_143057_length_197156_cov_13.331438	58114	71681	AT1G24706.2	protein_coding	THO2	Encodes a component of the putative Arabidopsis THO/TREX complex: THO1 or HPR1 (At5g09860), THO2 (At1g24706), THO3 or TEX1 (At5g56130), THO5 (At5g42920, At1g45233), THO6 (At2g19430), and THO7 (At5g16790, At3g02950). THO/TREX complexes in animals have been implicated in the transport of mRNA precursors. Mutants of THO3/TEX1, THO1, THO6 accumulate reduced amount of small interfering (si)RNA, sugges…
NODE_553510_length_78002_cov_9.797056	57842	59440	AT1G25260.1	protein_coding	Ribosomal protein L10 family protein
NODE_419892_length_115306_cov_13.866693	78265	80172	AT1G25420.1	protein_coding	Regulator of Vps4 activity in the MVB pathway protein
NODE_654820_length_106077_cov_12.141209	45654	47324	AT1G25682.1	protein_coding	Family of unknown function (DUF572)
NODE_654820_length_106077_cov_12.141209	41241	42545	AT1G26100.1	protein_coding	Cytochrome b561/ferric reductase transmembrane protein family
NODE_566318_length_50345_cov_11.166849	17764	20119	AT1G26830.1	protein_coding	cullin 3	Cullin, putative, similar to Cullin homolog 3 (CUL-3) SP:Q13618, GI:3639052 from (Homo sapiens); contains Pfam profile PF00888: Cullin family. Interacts with other components of E3 ligase complex suggesting it functions in RUB-modification. Forms complexes with BTB domain proteins forming a novel class of E3-based ubiquitin protein-ligase complexes. Mutant is early flowering and has a reduced sen…
NODE_582689_length_186639_cov_11.880652	121847	122859	AT1G27130.1	protein_coding	glutathione S-transferase tau 13	Encodes glutathione transferase belonging to the tau class of GSTs. Naming convention according to Wagner et al. (2002).
NODE_477719_length_123972_cov_12.396267	79042	90140	AT1G29020.1	protein_coding	Calcium-binding EF-hand family protein
NODE_477719_length_123972_cov_12.396267	115861	117807	AT1G29070.1	protein_coding	Ribosomal protein L34
NODE_583074_length_106388_cov_10.949590	31764	38368	AT1G29120.5	protein_coding	Hydrolase-like protein family
NODE_510533_length_98097_cov_10.490830	33749	35311	AT1G29230.1	protein_coding	CBL-interacting protein kinase 18	Encodes a member of the SNF1-related kinase (SnRK) gene family (SnRK3.20), which has also been reported as a member of the CBL-interacting protein kinases (CIPK18).
NODE_510533_length_98097_cov_10.490830	31111	33007	AT1G29240.1	protein_coding	Protein of unknown function (DUF688)
NODE_510533_length_98097_cov_10.490830	26297	27404	AT1G29250.1	protein_coding	Alba DNA/RNA-binding protein
NODE_630379_length_144021_cov_12.690191	9232	10314	AT1G29300.1	protein_coding	Plant protein of unknown function (DUF641)
NODE_479865_length_69010_cov_12.479321	65877	68777	AT1G29320.1	protein_coding	Transducin/WD40 repeat-like superfamily protein
NODE_479865_length_69010_cov_12.479321	44640	46113	AT1G29380.1	protein_coding	Carbohydrate-binding X8 domain superfamily protein
NODE_479865_length_69010_cov_12.479321	17587	18378	AT1G29520.1	protein_coding	AWPM-19-like family protein
NODE_396956_length_97590_cov_11.715238	48232	49268	AT1G30170.1	protein_coding	Protein of unknown function (DUF295)
NODE_237076_length_60429_cov_8.811432	14552	15556	AT1G30210.2	protein_coding	TEOSINTE BRANCHED 1, cycloidea, and PCF family 24	TCP family protein involved in heterochronic regulation of leaf differentiation.
NODE_39141_length_299283_cov_12.058063	231678	251021	AT1G30470.1	protein_coding	SIT4 phosphatase-associated family protein
NODE_39141_length_299283_cov_12.058063	251428	252724	AT1G30475.1	protein_coding
NODE_39141_length_299283_cov_12.058063	253453	255405	AT1G30480.1	protein_coding	D111/G-patch domain-containing protein	recombination and DNA-damage resistance protein (DRT111)
NODE_39141_length_299283_cov_12.058063	259224	263859	AT1G30490.1	protein_coding	Homeobox-leucine zipper family protein / lipid-binding START domain-containing protein	Dominant PHV mutations cause transformation of abaxial leaf fates into adaxial leaf fates. Has overlapping functions with PHABULOSA, REVOLUTA and CORONA/ATHB15 in patterning the apical portion of the embryo. Encodes a member of HD-Zip family which contains homeodomain-leucine zipper domains and domain similar to a mammalian sterol binding domain.
NODE_39141_length_299283_cov_12.058063	270257	271976	AT1G30510.2	protein_coding	root FNR 2	Encodes a root-type ferredoxin:NADP(H) oxidoreductase.
NODE_576602_length_28855_cov_10.003535	17801	24824	AT1G30860.1	protein_coding	RING/U-box superfamily protein
NODE_224389_length_51269_cov_8.895161	34103	36085	AT1G31160.1	protein_coding	HISTIDINE TRIAD NUCLEOTIDE-BINDING 2	Encodes a member of the histidine triad nucleotide-binding family of proteins, but its activity has not been determined.
NODE_523422_length_41016_cov_10.139190	13755	18182	AT1G31230.1	protein_coding	aspartate kinase-homoserine dehydrogenase i	Encodes a bifunctional aspartate kinase/homoserine dehydrogenase. These two activities catalyze the first and the third steps toward the synthesis of the essential amino acids threonine, isoleucine and methionine.
NODE_386701_length_19404_cov_11.211915	10440	15495	AT1G31360.1	protein_coding	RECQ helicase L2	Encodes a (d)NTP-dependent 3'->5' DNA helicase. This protein can also disrupt D loop structures and may mediate branch migration of Holliday junctions when tested in vitro. The unwinding activity of the enzyme depends on the presence of divalent cations (Mg2+, Mn2+, or Ca2+, but not Zn2+).(d)NTPs are also required with ATP and dATP supporting the greatest amount of DNA unwinding in vitro.
NODE_127068_length_681_cov_28.590309	279	720	AT1G31580.1	protein_coding	ECS1	Encodes cell wall protein. ECS1 is not a Xcc750 resistance gene, but the genetic data indicate that ECS1 is linked to a locus influencing resistance to Xcc750.
NODE_413335_length_30131_cov_8.819986	2621	5012	AT1G31660.1	protein_coding
NODE_369418_length_44607_cov_10.997333	25800	29806	AT1G31730.1	protein_coding	Adaptin family protein
NODE_369418_length_44607_cov_10.997333	19988	24013	AT1G31740.1	protein_coding	beta-galactosidase 15	Encodes a putative &beta;-galactosidase.
NODE_380570_length_18926_cov_7.513209	3041	5572	AT1G31840.1	protein_coding	Tetratricopeptide repeat (TPR)-like superfamily protein
NODE_624088_length_137152_cov_10.864814	129840	132518	AT1G31850.1	protein_coding	S-adenosyl-L-methionine-dependent methyltransferases superfamily protein
NODE_504013_length_47121_cov_11.111776	42989	45151	AT1G31880.1	protein_coding	DZC (Disease resistance/zinc finger/chromosome condensation-like region) domain containing protein	Belongs to five-member BRX gene family. Arabidopsis BRX genes share high levels of similarity among each others, with several conserved domains. The most distinct is BRX domain - highly conserved in all BRX genes among distantly related species. This protein-protein interaction domain is required and sufficient for BRX activity. BRX encodes a key regulator of cell proliferation and elongation in …
NODE_504013_length_47121_cov_11.111776	37087	39733	AT1G31910.1	protein_coding	GHMP kinase family protein
NODE_182604_length_167328_cov_13.112766	152641	156497	AT1G31970.1	protein_coding	DEA(D/H)-box RNA helicase family protein
NODE_507332_length_121533_cov_11.804210	63189	65145	AT1G32050.1	protein_coding	SCAMP family protein
NODE_507332_length_121533_cov_11.804210	69087	70625	AT1G32070.2	protein_coding	nuclear shuttle interacting	Encodes a nuclear acetyltransferase (NSI)that interacts with the geminivirus movement protein NSP. This interaction is required for viral infection and systemic spread. Acetylates the viral coat protein (CP) in vitro, but not NSP. NSP inhibits NSI activity in vitro. NSI is highly transcribed in phloem and in xylem parenchyma cells, and in the apical meristem and guard cells, within young tissues …
NODE_463736_length_134997_cov_11.544657	2581	6056	AT1G32080.1	protein_coding	membrane protein, putative
NODE_463736_length_134997_cov_11.544657	6630	10490	AT1G32090.1	protein_coding	early-responsive to dehydration stress protein (ERD4)
NODE_463736_length_134997_cov_11.544657	19486	21611	AT1G32100.1	protein_coding	pinoresinol reductase 1	Encodes a pinoresinol reductase involved in lignan biosynthesis. Expressed strongly in roots and less strongly in stems. Shows specificity for pinoresinol and not lariciresinol.
NODE_259081_length_60480_cov_11.366816	21777	24348	AT1G32130.1	protein_coding	Transcription elongation factor (TFIIS) family protein	The C-terminal portion of this protein has high homology to the C-termini of the IWS1 (Interacts With Spt6) proteins found in yeast and humans. Interacts with transcription factor BES1. Involved in brassinosteroid-regulated gene expression.
NODE_259081_length_60480_cov_11.366816	28583	29770	AT1G32140.1	protein_coding	F-box family protein
NODE_259081_length_60480_cov_11.366816	32529	34814	AT1G32150.1	protein_coding	basic region/leucine zipper transcription factor 68	Encodes a G group bZIP transcription factor family member that can bind cis elements with an ACGT core, such as G-box, Hex, C-box and As-1. The protein is localized in the nucleus and can homodimerize and can heterodimerize with other G group members.
NODE_259081_length_60480_cov_11.366816	36232	37696	AT1G32160.1	protein_coding	Protein of unknown function (DUF760)
NODE_234414_length_7911_cov_13.427000	3050	5402	AT1G32170.1	protein_coding	xyloglucan endotransglucosylase/hydrolase 30	xyloglucan endotransglycosylase-related protein (XTR4)
NODE_525225_length_22605_cov_13.358549	18170	20696	AT1G32190.1	protein_coding	alpha/beta-Hydrolases superfamily protein
NODE_621640_length_182845_cov_12.034653	57361	59959	AT1G32200.1	protein_coding	phospholipid/glycerol acyltransferase family protein	Encodes a chloroplast glycerol-3-phosphate acyltransferase.Involved in the biosynthesis of chloroplast phosphatidylglycerol.
NODE_621640_length_182845_cov_12.034653	64318	65855	AT1G32220.1	protein_coding	NAD(P)-binding Rossmann-fold superfamily protein
NODE_564260_length_172995_cov_12.975901	31985	34473	AT1G32230.1	protein_coding	WWE protein-protein interaction domain protein family	Encodes a protein belonging to the (ADP-ribosyl)transferase domain-containing subfamily of WWE protein-protein interaction domain protein family. Superoxide radicals are necessary and sufficient to propagate cell death or lesion formation in rcd1 mutants. Without stress treatment, RCD1 is localized in the nucleus. Under high salt or oxidative stress, RCD1 is found not only in the nucleus but also…
NODE_200865_length_100499_cov_12.210609	63450	63950	AT1G32250.1	protein_coding	Calcium-binding EF-hand family protein
NODE_576744_length_492741_cov_12.857154	158562	161995	AT1G32270.1	protein_coding	syntaxin, putative	member of SYP2 Gene Family
NODE_63734_length_250186_cov_9.990715	143685	147730	AT1G32340.1	protein_coding	NDR1/HIN1-like 8	Encodes a protein whose sequence is similar to tobacco hairpin-induced gene (HIN1) and Arabidopsis non-race specific disease resistance gene (NDR1). Expression is not detected under normal conditions and in response to cucumber mosaic virus or spermine.
NODE_631355_length_119899_cov_11.530488	2748	3934	AT1G32350.1	protein_coding	alternative oxidase 1D
NODE_568737_length_443486_cov_13.180700	435326	437144	AT1G32360.1	protein_coding	Zinc finger (CCCH-type) family protein
NODE_568737_length_443486_cov_13.180700	426860	428158	AT1G32370.2	protein_coding	tobamovirus multiplication 2B	Encodes a 122 amino acid basic protein involved in tobamovirus multiplication in planta.
NODE_568737_length_443486_cov_13.180700	423945	425647	AT1G32375.1	protein_coding	F-box/RNI-like/FBD-like domains-containing protein
NODE_568737_length_443486_cov_13.180700	419277	421611	AT1G32380.1	protein_coding	phosphoribosyl pyrophosphate (PRPP) synthase 2	Encodes a P-dependent phosphoribosyl pyrophosphate (PRPP) synthase.
NODE_568737_length_443486_cov_13.180700	411802	412842	AT1G32410.3	protein_coding	Vacuolar protein sorting 55 (VPS55) family protein
NODE_100478_length_125072_cov_11.418335	23254	24462	AT1G32740.1	protein_coding	SBP (S-ribonuclease binding protein) family protein
NODE_379275_length_162602_cov_13.030283	18579	20877	AT1G32870.1	protein_coding	NAC domain protein 13
NODE_226222_length_200568_cov_12.500005	155475	156922	AT1G32990.1	protein_coding	plastid ribosomal protein l11	mutant has Decreased effective quantum yield of photosystem II; Pale green plants; Reduced growth rate; Plastid Ribosomal Protein L11
NODE_642609_length_72028_cov_10.162214	17232	21343	AT1G33110.1	protein_coding	MATE efflux family protein
NODE_642609_length_72028_cov_10.162214	29636	32868	AT1G33170.1	protein_coding	S-adenosyl-L-methionine-dependent methyltransferases superfamily protein
NODE_170139_length_441116_cov_12.383262	293717	296226	AT1G33240.1	protein_coding	GT-2-like 1	Encodes a plant transcriptional activator that contains two separate, but similar, trihelix DNA-binding domains, similar to GT-2. Gene is expressed in all aerial parts of the plant, with higher level of expression in siliques. At-GTL2 was thought to be a duplicated copy of this gene but is likely to be a cloning artefact, the result of a chimeric clone. Regulates ploidy-dependent cell growth in t…
NODE_369653_length_44437_cov_13.252154	16920	18227	AT1G33330.1	protein_coding	Class I peptide chain release factor
NODE_514018_length_70974_cov_13.209711	61521	70760	AT1G33410.2	protein_coding	SUPPRESSOR OF AUXIN RESISTANCE1
NODE_514018_length_70974_cov_13.209711	21618	22943	AT1G33490.1	protein_coding
NODE_514018_length_70974_cov_13.209711	4454	5845	AT1G33520.1	protein_coding	D111/G-patch domain-containing protein	Has single homolog in Arabidopsis, also homologs in human, mouse and C. elegans; contains one G-patch domain (known to mediate RNA-protein interactions) and two KOW domains (may bind RNA and/or protein); localized to the nucleus; mutant suppresses high SA levels and constitutive disease resistance in snc1 npr1 background; required for basal resistance against Pseudomonas syringae maculicola ES432…
NODE_514018_length_70974_cov_13.209711	346	1752	AT1G33530.1	protein_coding	F-box family protein
NODE_576744_length_492741_cov_12.857154	81362	83965	AT1G33980.2	protein_coding	Smg-4/UPF3 family protein	Involved in mRNA surveillance, detects exported mRNAs with truncated open reading frames and initiates nonsense-mediated mRNA decay (NMD)
NODE_576744_length_492741_cov_12.857154	88151	89139	AT1G34000.1	protein_coding	one-helix protein 2	Encodes a novel member of the Lhc family from Arabidopsis with one predicted transmembrane alpha-helix closely related to helix I of Lhc protein from PSI (Lhca4). Gene expression is triggered by light stress and both transcript and protein accumulate in a light intensity-dependent manner. Ohp2 is associated with PSI under low- or high-light conditions.
NODE_576744_length_492741_cov_12.857154	170907	174904	AT1G34050.1	protein_coding	Ankyrin repeat family protein
NODE_649117_length_14383_cov_9.467427	1302	5743	AT1G34110.1	protein_coding	Leucine-rich receptor-like protein kinase family protein
NODE_436868_length_26869_cov_7.034389	14065	16101	AT1G34140.1	protein_coding	poly(A) binding protein 1	polyadenylate-binding protein, putative / PABP, putative, non-consensus splice donor TA at exon 1; similar to polyadenylate-binding protein (poly(A)-binding protein) from (Triticum aestivum) GI:1737492, (Nicotiana tabacum) GI:7673355, {Arabidopsis thaliana} SP:P42731; contains InterPro entry IPR000504: RNA-binding region RNP-1 (RNA recognition motif) (RRM). Only member of the class IV PABP family.
NODE_436868_length_26869_cov_7.034389	16684	19932	AT1G34150.1	protein_coding	Pseudouridine synthase family protein
NODE_327809_length_27257_cov_10.291888	21713	25053	AT1G34210.1	protein_coding	somatic embryogenesis receptor-like kinase 2	Plasma membrane LRR receptor-like serine threonine kinase expressed during embryogenesis in locules until stage 6 anthers, with higher expression in the tapetal cell layer. SERK1 and SERK2 receptor kinases function redundantly as an important control point for sporophytic development controlling male gametophyte production.
NODE_507184_length_93516_cov_13.409984	27787	32232	AT1G34260.1	protein_coding	FORMS APLOID AND BINUCLEATE CELLS 1A	Encodes a protein that is predicted to act as a phosphatidylinositol-3P 5-kinase, but, because it lacks a FYVE domain, it is unlikely to be efficiently targeted to membranes containing the porposed phosphatidylinositol-3P substrate. Therefore, its molecular function remains unknown.
NODE_539777_length_55404_cov_10.199408	11305	12825	AT1G34370.2	protein_coding	C2H2 and C2HC zinc fingers superfamily protein	Encodes a putative nuclear Cys(2)His(2)-type zinc finger protein involved in H+ and Al3+ rhizotoxicity. In mutants exposed to aluminum stress, there is no induction of AtALMT1, an malate transporter known to be involved in the mediation of aluminum toxicity.
NODE_539777_length_55404_cov_10.199408	6657	10908	AT1G34380.2	protein_coding	5'-3' exonuclease family protein
NODE_497874_length_122837_cov_11.511377	105213	105930	AT1G34640.1	protein_coding	peptidases
NODE_593856_length_135299_cov_11.811913	130817	131299	AT1G35210.1	protein_coding
NODE_393223_length_63513_cov_13.078724	40333	42288	AT1G35460.1	protein_coding	basic helix-loop-helix (bHLH) DNA-binding superfamily protein
NODE_642731_length_98185_cov_10.042715	3832	7222	AT1G35470.2	protein_coding	SPla/RYanodine receptor (SPRY) domain-containing protein
NODE_642731_length_98185_cov_10.042715	14703	18259	AT1G35510.1	protein_coding	O-fucosyltransferase family protein
NODE_642731_length_98185_cov_10.042715	19403	21612	AT1G35515.1	protein_coding	high response to osmotic stress 10	Encodes a nuclear localized R2R3-type MYB transcription factor that is involved in responses to abiotic stress including cold acclimation,osmotic and salt stress.Mutants are sensitive to salt, freezing and osmotic stress.
NODE_371022_length_18210_cov_9.003460	2202	7126	AT1G35660.1	protein_coding
NODE_653470_length_6374_cov_15.022905	2901	5508	AT1G35670.1	protein_coding	calcium-dependent protein kinase 2	Encodes a Ca(2+)-dependent, calmodulin-independent protein kinase that is rapidly induced by drought and high-salt stress but not by low-temperature stress or heat stress. Positive regulator of ABA signaling. Phosphorylates ABA responsive transcription factors ABF1 and ABF4.
NODE_479368_length_54521_cov_11.587003	18011	18937	AT1G35830.1	protein_coding	VQ motif-containing protein
NODE_569681_length_300901_cov_11.584840	295784	298671	AT1G43780.1	protein_coding	serine carboxypeptidase-like 44
NODE_488137_length_236794_cov_12.446548	112403	116265	AT1G43850.2	protein_coding	SEUSS transcriptional co-regulator	Encodes a transcriptional co-regulator of AGAMOUS, that functions with LEUNIG to repress AG in the outer floral whorls.
NODE_488137_length_236794_cov_12.446548	98950	100854	AT1G43890.1	protein_coding	RAB GTPASE HOMOLOG B18	ras-related small GTPase
NODE_488137_length_236794_cov_12.446548	77348	79360	AT1G43900.1	protein_coding	Protein phosphatase 2C family protein
NODE_21679_length_80668_cov_13.733203	1101	2497	AT1G44890.1	protein_coding
NODE_317562_length_75456_cov_12.418151	4606	8779	AT1G44900.1	protein_coding	minichromosome maintenance (MCM2/3/5) family protein	Encodes MCM2 (MINICHROMOSOME MAINTENANCE 2), a protein essential to embryo development. Overexpression results in altered root meristem function.
NODE_317562_length_75456_cov_12.418151	18289	19474	AT1G44920.1	protein_coding
NODE_317562_length_75456_cov_12.418151	27799	29664	AT1G44960.1	protein_coding	SNARE associated Golgi protein family
NODE_207468_length_331911_cov_10.024636	36617	38278	AT1G45170.1	protein_coding
NODE_363318_length_34426_cov_13.518794	26943	31669	AT1G45201.1	protein_coding	triacylglycerol lipase-like 1	Target of AtGRP7 regulation.
NODE_303907_length_74868_cov_12.742200	72673	74094	AT1G45230.1	protein_coding	Protein of unknown function (DUF3223)
NODE_643451_length_123730_cov_11.326380	36001	39433	AT1G46408.1	protein_coding	AGAMOUS-like 97
NODE_539224_length_109812_cov_13.131124	37122	38884	AT1G47260.1	protein_coding	gamma carbonic anhydrase 2	Encodes mitochondrial gamma carbonic anhydrase. Component of the NADH dehydrogenase complex.
NODE_539224_length_109812_cov_13.131124	47956	49549	AT1G47271.1	protein_coding	Cystathionine beta-synthase (CBS) family protein
NODE_565272_length_134951_cov_12.645205	93279	96590	AT1G47290.2	protein_coding	3beta-hydroxysteroid-dehydrogenase/decarboxylase isoform 1	Encodes an enzyme with 3&#946;-hydroxysteroid dehydrogenase/C4-decarboxylase activity <i>in vitro</i>. The activity of the enzyme was determined using microsomal extracts of yeast overexpressing the <i>Arabidopsis</i> gene. Cytosolic fractions failed to be associated to the activity, leading to the speculation that the enzyme is membrane-bound.
NODE_565272_length_134951_cov_12.645205	132631	133737	AT1G47390.1	protein_coding	F-box and associated interaction domains-containing protein
NODE_624093_length_114506_cov_12.951225	80978	83206	AT1G47420.1	protein_coding	succinate dehydrogenase 5
NODE_229945_length_67342_cov_12.301907	31294	35144	AT1G47530.1	protein_coding	MATE efflux family protein
NODE_229945_length_67342_cov_12.301907	6098	10690	AT1G47570.1	protein_coding	RING/U-box superfamily protein
NODE_293288_length_5995_cov_8.398999	3803	5308	AT1G47720.1	protein_coding	Primosome PriB/single-strand DNA-binding	Encodes an organellar single-strand DNA binding protein, located in mitochondria, controls the stoichiometry of alternative mitochondrial DNA forms generated by homologous recombination.
NODE_505272_length_11502_cov_12.788733	6125	8924	AT1G47840.1	protein_coding	hexokinase 3	Encodes a putative hexokinase.
NODE_591025_length_496689_cov_12.719013	354789	358562	AT1G47900.1	protein_coding	Plant protein of unknown function (DUF869)
NODE_334549_length_86968_cov_10.733408	14113	14670	AT1G48010.1	protein_coding	Plant invertase/pectin methylesterase inhibitor superfamily protein
NODE_589624_length_121629_cov_12.007547	100626	102282	AT1G48040.1	protein_coding	Protein phosphatase 2C family protein
NODE_650478_length_122876_cov_11.860835	81610	84161	AT1G48110.1	protein_coding	evolutionarily conserved C-terminal region 7
NODE_650478_length_122876_cov_11.860835	74328	80008	AT1G48120.1	protein_coding	hydrolases;protein serine/threonine phosphatases
NODE_650478_length_122876_cov_11.860835	61224	63614	AT1G48180.1	protein_coding
NODE_435128_length_10381_cov_13.529332	761	3091	AT1G48230.1	protein_coding	nodulin MtN21 /EamA-like transporter family protein
NODE_319928_length_43165_cov_13.454883	17819	18988	AT1G48300.1	protein_coding
NODE_319928_length_43165_cov_13.454883	12471	17550	AT1G48310.1	protein_coding	chromatin remodeling factor18
NODE_315258_length_11090_cov_15.067087	5656	8349	AT1G48370.1	protein_coding	YELLOW STRIPE like 8	Arabidopsis thaliana metal-nicotianamine transporter YSL4
NODE_315258_length_11090_cov_15.067087	8757	10379	AT1G48380.2	protein_coding	root hair initiation protein root hairless 1 (RHL1)	Encodes a novel nuclear protein required for root hair initiation and ploidy-dependent cell growth. Its sequence has similarity to the C-terminal domain of mammalian DNA topo IIalpha. Shows in vitro DNA binding activity and is likely to be part of the topo VI complex by binding to subunit A.
NODE_96897_length_37237_cov_13.350968	3250	4940	AT1G48400.1	protein_coding	F-box/RNI-like/FBD-like domains-containing protein
NODE_427266_length_40220_cov_11.055047	15835	18200	AT1G48520.1	protein_coding	GLU-ADT subunit B	Encodes Glu-tRNA(Gln) amidotransferase subunit B (from Genbank record AF239836).
NODE_617198_length_774186_cov_12.857936	104729	110233	AT1G48650.2	protein_coding	DEA(D/H)-box RNA helicase family protein
NODE_419025_length_95144_cov_13.886961	16415	18864	AT1G50450.1	protein_coding	Saccharopine dehydrogenase
NODE_581483_length_26979_cov_7.579562	18282	19606	AT1G52660.1	protein_coding	P-loop containing nucleoside triphosphate hydrolases superfamily protein
NODE_447751_length_58609_cov_10.450392	9661	11452	AT1G53023.1	protein_coding	Ubiquitin-conjugating enzyme family protein
NODE_224506_length_40400_cov_11.972822	6599	7844	AT1G53030.1	protein_coding	Cytochrome C oxidase copper chaperone (COX17)	encodes a copper chaperone, can functional complements the yeast COX17 null mutant. May play a role in the delivery of copper to mitochondria. Expressed in roots and thus may also play a role in copper transport in the roots.
NODE_242228_length_140845_cov_13.288636	89643	102306	AT1G53430.1	protein_coding	Leucine-rich repeat transmembrane protein kinase
NODE_524959_length_96859_cov_13.157435	1409	6021	AT1G53450.2	protein_coding
NODE_524959_length_96859_cov_13.157435	8201	11179	AT1G53470.1	protein_coding	mechanosensitive channel of small conductance-like 4
NODE_642252_length_212300_cov_12.141884	171720	173049	AT1G53910.1	protein_coding	related to AP2 12	encodes a member of the ERF (ethylene response factor) subfamily B-2 of ERF/AP2 transcription factor family (RAP2.12). The protein contains one AP2 domain. There are 5 members in this subfamily including RAP2.2 AND RAP2.12.
NODE_82830_length_52697_cov_11.808376	26804	31248	AT1G54280.1	protein_coding	ATPase E1-E2 type family protein / haloacid dehalogenase-like hydrolase family protein
NODE_530998_length_92496_cov_11.389303	57648	61566	AT1G54440.2	protein_coding	Polynucleotidyl transferase, ribonuclease H fold protein with HRDC domain
NODE_617705_length_112624_cov_11.535632	75265	80033	AT1G54780.1	protein_coding	thylakoid lumen 18.3 kDa protein	Encodes a thylakoid lumen protein regulating photosystem II repair cycle.
NODE_365176_length_25176_cov_10.966754	16852	18001	AT1G54840.1	protein_coding	HSP20-like chaperones superfamily protein
NODE_651976_length_109213_cov_9.119647	99961	106051	AT1G54870.1	protein_coding	NAD(P)-binding Rossmann-fold superfamily protein
NODE_358380_length_76074_cov_12.693719	21615	24872	AT1G55320.1	protein_coding	acyl-activating enzyme 18	Encodes a protein with similarity to acyl activating enzymes. AAE18 is localized to the peroxisome where it may be involved in metabolism of auxin precursors to active auxins.
NODE_352013_length_35704_cov_12.955972	21102	22630	AT1G55480.1	protein_coding	protein containing PDZ domain, a K-box domain, and a TPR region	Encodes a member of a novel plant protein family containing a PDZ, a K-box, and a TPR motif. mRNA but not protein levels decrease after wounding. ZKT is phosphorylated at Thr and Ser residues after wounding.
NODE_352013_length_35704_cov_12.955972	22955	25917	AT1G55490.1	protein_coding	chaperonin 60 beta	encodes the beta subunit of the chloroplast chaperonin 60, a homologue of bacterial GroEL. Mutants in this gene develops lesions on its leaves, expresses systemic acquired resistance (SAR) and develops accelerated cell death to heat shock stress. The protein has molecular chaperone activity for suppressing protein aggregation in vitro.
NODE_352013_length_35704_cov_12.955972	30660	32675	AT1G55510.1	protein_coding	branched-chain alpha-keto acid decarboxylase E1 beta subunit	branched-chain alpha-keto acid decarboxylase E1 beta
NODE_352013_length_35704_cov_12.955972	33356	34777	AT1G55520.2	protein_coding	TATA binding protein 2	TATA-box binding protein. Required for basal transcription. Acts facilitating the recruitment of TFIID to the promoter, which together with the RNA polymerase form the preinitiation complex.
NODE_606082_length_127770_cov_12.293801	106230	107258	AT1G55530.1	protein_coding	RING/U-box superfamily protein
NODE_652067_length_262270_cov_12.603245	17050	19452	AT1G56560.1	protein_coding	Plant neutral invertase family protein
NODE_265264_length_8105_cov_13.416409	398	1542	AT1G56600.1	protein_coding	galactinol synthase 2
NODE_117474_length_41913_cov_12.152912	13104	15388	AT1G56670.1	protein_coding	GDSL-like Lipase/Acylhydrolase superfamily protein
NODE_645154_length_145198_cov_11.144073	6408	34532	AT1G56690.1	protein_coding	Pentatricopeptide repeat (PPR) superfamily protein
NODE_645154_length_145198_cov_11.144073	4084	5903	AT1G56710.1	protein_coding	Pectin lyase-like superfamily protein
NODE_188316_length_27362_cov_13.948140	8683	12761	AT1G57600.1	protein_coding	MBOAT (membrane bound O-acyl transferase) family protein
NODE_102768_length_29710_cov_12.537529	1674	2762	AT1G57680.2	protein_coding
NODE_516951_length_98168_cov_11.015545	82656	87409	AT1G57870.3	protein_coding	shaggy-like kinase 42
NODE_311201_length_48120_cov_14.292249	34603	44016	AT1G58050.1	protein_coding	RNA helicase family protein
NODE_478082_length_157823_cov_11.804591	75719	76981	AT1G58120.1	protein_coding
NODE_643973_length_268596_cov_12.983894	149998	151674	AT1G58180.4	protein_coding	beta carbonic anhydrase 6
NODE_643973_length_268596_cov_12.983894	160289	164356	AT1G58200.2	protein_coding	MSCS-like 3	A member of MscS-like gene family, structurally very similar to MSL2, comprising of an N-terminal chloroplast transit peptide, five trans-membrane helices and a C-terminal cytoplasmic domain. Mutant plants showed abnormalities in the size and shape of plastids. MSL3-GFP was localized to discrete foci on the plastid envelope and co-localize with the plastid division protein AtMinE. MSL3 was capabl…
NODE_427829_length_68679_cov_11.181759	20724	33285	AT1G58230.1	protein_coding	binding
NODE_530998_length_92496_cov_11.389303	4094	18042	AT1G58250.2	protein_coding	Golgi-body localisation protein domain ;RNA pol II promoter Fmp27 protein domain	SABRE, putative gene of unknown function, homologous to maize apt1 gene. Required for normal cell expansion in the root cortex. The sabre mutation results in abnormal cell expansion. Encodes a rare message; very low level of expression was detected in roots and shoots.
NODE_403662_length_7553_cov_12.770025	780	2735	AT1G58280.2	protein_coding	Phosphoglycerate mutase family protein
NODE_550992_length_242549_cov_12.536172	134311	137200	AT1G58440.1	protein_coding	FAD/NAD(P)-binding oxidoreductase family protein	Encodes a putative protein that has been speculated, based on sequence similarities, to have squalene monooxygenase activity.
NODE_393223_length_63513_cov_13.078724	44652	51404	AT1G59453.1	protein_coding	B-block binding subunit of TFIIIC
NODE_618088_length_265624_cov_11.505998	258131	259288	AT1G59510.1	protein_coding	Carbohydrate-binding protein	Encodes CF9.
NODE_484101_length_48859_cov_10.597515	14921	16907	AT1G59600.1	protein_coding	ZCW7
NODE_43306_length_7158_cov_13.922046	5281	6597	AT1G59680.1	protein_coding	F-box associated ubiquitination effector family protein
NODE_557325_length_116497_cov_11.630179	59803	60815	AT1G59940.1	protein_coding	response regulator 3	Type A response regulator highly similar to bacterial two-component response regulators. Rapidly induced by cytokinin. Involved in red-light signaling. Acts redundantly with ARR3 in the control of circadian period in a cytokinin-independent manner.
NODE_406107_length_38886_cov_12.395875	11215	12076	AT1G60000.1	protein_coding	RNA-binding (RRM/RBD/RNP motifs) family protein
NODE_630236_length_158065_cov_10.562876	478	2277	AT1G60080.1	protein_coding	3'-5'-exoribonuclease family protein
NODE_569191_length_341186_cov_12.762113	106436	111472	AT1G61120.1	protein_coding	terpene synthase 04	Encodes a geranyllinalool synthase that produces a precursor to TMTT, a volatile plant defense C16-homoterpene. GES transcript levels rise in response to alamethicin, a fungal peptide mixture that damages membranes. This transcriptional response is blocked in JA biosynthetic and JA signaling mutants, but GES transcript levels still rise in response to alamethicin in mutants with salicylic acid an…
NODE_569191_length_341186_cov_12.762113	129682	136040	AT1G61160.1	protein_coding
NODE_553058_length_88576_cov_12.751050	84949	85824	AT1G61795.1	protein_coding	PAK-box/P21-Rho-binding family protein
NODE_553058_length_88576_cov_12.751050	56586	62713	AT1G61820.1	protein_coding	beta glucosidase 46
NODE_318697_length_15815_cov_13.834397	12441	14672	AT1G62030.1	protein_coding	Cysteine/Histidine-rich C1 domain family protein
NODE_167537_length_18218_cov_13.334504	7785	10331	AT1G62050.1	protein_coding	Ankyrin repeat family protein
NODE_522841_length_53140_cov_12.279224	6963	10434	AT1G62330.1	protein_coding	O-fucosyltransferase family protein
NODE_617198_length_774186_cov_12.857936	623714	625984	AT1G62390.1	protein_coding	Octicosapeptide/Phox/Bem1p (PB1) domain-containing protein / tetratricopeptide repeat (TPR)-containing protein
NODE_578797_length_43739_cov_12.936761	36586	37995	AT1G62450.1	protein_coding	Immunoglobulin E-set superfamily protein
NODE_172894_length_33769_cov_9.548462	18037	19439	AT1G62930.1	protein_coding	Tetratricopeptide repeat (TPR)-like superfamily protein
NODE_413761_length_89595_cov_11.558904	63151	64385	AT1G63220.1	protein_coding	Calcium-dependent lipid-binding (CaLB domain) family protein
NODE_213993_length_4368_cov_9.662087	2209	3464	AT1G63230.1	protein_coding	Tetratricopeptide repeat (TPR)-like superfamily protein
NODE_204350_length_109573_cov_12.956677	78224	78688	AT1G63310.1	protein_coding
NODE_204350_length_109573_cov_12.956677	46677	50221	AT1G63430.2	protein_coding	Leucine-rich repeat protein kinase family protein
NODE_204350_length_109573_cov_12.956677	18068	26031	AT1G63490.1	protein_coding	transcription factor jumonji (jmjC) domain-containing protein
NODE_204350_length_109573_cov_12.956677	4649	6862	AT1G63530.1	protein_coding
NODE_507328_length_43905_cov_10.397176	25440	27377	AT1G63610.2	protein_coding
NODE_537847_length_168464_cov_11.808481	20179	26080	AT1G63640.1	protein_coding	P-loop nucleoside triphosphate hydrolases superfamily protein with CH (Calponin Homology) domain
NODE_558482_length_119821_cov_12.670809	88272	91232	AT1G63650.3	protein_coding	basic helix-loop-helix (bHLH) DNA-binding superfamily protein	Mutant has reduced trichomes, anthocyanin, and seed coat mucilage and abnormally patterned stomates. Encodes a bHLH Transcription Factor 1. The protein is functionally redundant with GL3 and TT8 and interacts with TTG1, the myb proteins GL1, PAP1 and 2, CPC and TRY, and it will form heterodimers with GL3. Expression in N (non-hair cell forming) cell layers is negatively regulated by WER. Expressi…
NODE_558482_length_119821_cov_12.670809	107199	110773	AT1G63690.2	protein_coding	SIGNAL PEPTIDE PEPTIDASE-LIKE 2
NODE_172894_length_33769_cov_9.548462	7049	8320	AT1G63720.1	protein_coding
NODE_617191_length_468918_cov_11.854128	89125	92319	AT1G63730.1	protein_coding	Disease resistance protein (TIR-NBS-LRR class) family
NODE_562407_length_135190_cov_12.799431	22777	23989	AT1G63800.1	protein_coding	ubiquitin-conjugating enzyme 5
NODE_562407_length_135190_cov_12.799431	25148	31072	AT1G63810.1	protein_coding
NODE_617191_length_468918_cov_11.854128	93342	95371	AT1G63900.2	protein_coding	E3 Ubiquitin ligase family protein
NODE_90032_length_300700_cov_12.084021	246483	253271	AT1G63930.1	protein_coding	from the Czech 'roh' meaning 'corner'
NODE_581620_length_132086_cov_10.042919	27430	28925	AT1G64080.1	protein_coding
NODE_581620_length_132086_cov_10.042919	18667	19890	AT1G64090.2	protein_coding	Reticulan like protein B3
NODE_601070_length_329411_cov_12.900483	153740	158108	AT1G64110.2	protein_coding	P-loop containing nucleoside triphosphate hydrolases superfamily protein
NODE_601070_length_329411_cov_12.900483	279589	283170	AT1G64180.1	protein_coding	intracellular protein transport protein USO1-related
NODE_601070_length_329411_cov_12.900483	286731	287182	AT1G64195.1	protein_coding	Defensin-like (DEFL) family protein	Encodes a defensin-like (DEFL) family protein.
NODE_601070_length_329411_cov_12.900483	290031	291877	AT1G64210.1	protein_coding	Leucine-rich repeat protein kinase family protein
NODE_601070_length_329411_cov_12.900483	297359	297729	AT1G64235.1	protein_coding	Bifunctional inhibitor/lipid-transfer protein/seed storage 2S albumin superfamily protein
NODE_94896_length_239864_cov_12.541123	148718	151931	AT1G64390.1	protein_coding	glycosyl hydrolase 9C2
NODE_94896_length_239864_cov_12.541123	137101	137373	AT1G64405.1	protein_coding
NODE_94896_length_239864_cov_12.541123	122543	123592	AT1G64450.1	protein_coding	Glycine-rich protein family
NODE_94896_length_239864_cov_12.541123	97220	97597	AT1G64490.1	protein_coding	DEK, chromatin associated protein
NODE_94896_length_239864_cov_12.541123	94989	96537	AT1G64500.1	protein_coding	Glutaredoxin family protein
NODE_94896_length_239864_cov_12.541123	12227	14560	AT1G64625.1	protein_coding	Serine/threonine-protein kinase WNK (With No Lysine)-related
NODE_94896_length_239864_cov_12.541123	9306	11544	AT1G64630.1	protein_coding	with no lysine (K) kinase 10
NODE_617408_length_165871_cov_11.848104	14547	15485	AT1G64750.3	protein_coding	deletion of SUV3 suppressor 1(I)
NODE_578030_length_122247_cov_10.053768	17790	21297	AT1G64880.1	protein_coding	Ribosomal protein S5 family protein
NODE_653077_length_253005_cov_12.338571	122295	125706	AT1G65040.2	protein_coding	RING/U-box superfamily protein
NODE_653077_length_253005_cov_12.338571	105063	108907	AT1G65070.2	protein_coding	DNA mismatch repair protein MutS, type 2
NODE_115068_length_57311_cov_12.176004	45837	47789	AT1G65180.1	protein_coding	Cysteine/Histidine-rich C1 domain family protein
NODE_483565_length_24831_cov_13.028714	2405	7635	AT1G65430.1	protein_coding	IBR domain-containing protein
NODE_578680_length_153254_cov_11.695420	147036	150878	AT1G65470.1	protein_coding	chromatin assembly factor-1 (FASCIATA1) (FAS1)	Chromatin Assembly Factor-1 (CAF-1) p150 subunit. Mutants have reduced heterochromatin content. In Arabidopsis, the three CAF-1 subunits are encoded by FAS1, FAS2 and, most likely, MSI1, respectively. Mutations in FAS1 or FAS2 lead to increased frequency of homologous recombination and T-DNA integration in Arabidopsis.
NODE_254721_length_179168_cov_13.185926	139401	139966	AT1G65870.1	protein_coding	Disease resistance-responsive (dirigent-like protein) family protein
NODE_484567_length_77032_cov_10.298279	54852	57060	AT1G66120.1	protein_coding	AMP-dependent synthetase and ligase family protein
NODE_127282_length_136202_cov_10.684726	28528	32048	AT1G66530.1	protein_coding	Arginyl-tRNA synthetase, class Ic
NODE_643451_length_123730_cov_11.326380	32052	32645	AT1G67030.1	protein_coding	zinc finger protein 6	Encodes a zinc finger protein containing only a single zinc finger.
NODE_643451_length_123730_cov_11.326380	40971	44019	AT1G67040.1	protein_coding
NODE_643451_length_123730_cov_11.326380	63429	64232	AT1G67050.1	protein_coding
NODE_534555_length_99843_cov_12.380708	46312	47675	AT1G67080.1	protein_coding	abscisic acid (aba)-deficient 4	Encodes a protein involved in the photoprotection of PSII. An aba4-1 mutant completely lacks neoxanthin,a component of the chromophore of the peripheral antenna system in PSII. ABA4 is required for neoxanthin biosynthesis, an intermediary step in abscisic acid biosynthesis, but no catalytic activity has been detected for the ABA4 protein.
NODE_227117_length_190527_cov_11.995109	11568	12414	AT1G67100.1	protein_coding	LOB domain-containing protein 40
NODE_410045_length_216743_cov_12.835159	75674	102594	AT1G67120.1	protein_coding	ATPases;nucleotide binding;ATP binding;nucleoside-triphosphatases;transcription factor binding
NODE_410045_length_216743_cov_12.835159	51243	67831	AT1G67140.3	protein_coding	HEAT repeat-containing protein
NODE_610729_length_110695_cov_10.810352	66176	68334	AT1G67270.1	protein_coding	Zinc-finger domain of monoamine-oxidase A repressor R1 protein
NODE_610729_length_110695_cov_10.810352	51356	53340	AT1G67290.1	protein_coding	glyoxal oxidase-related protein
NODE_433332_length_107192_cov_9.992611	38388	41781	AT1G67320.3	protein_coding	DNA primase, large subunit family
NODE_593181_length_43926_cov_12.732960	8554	15543	AT1G67490.1	protein_coding	glucosidase 1	Encodes an alpha-glucosidase I enzyme that catalyzes the first step in N-linked glycan processing. Localized to the endoplasmic reticulum (ER).
NODE_540891_length_103888_cov_12.787406	98008	102463	AT1G67720.1	protein_coding	Leucine-rich repeat protein kinase family protein
NODE_532455_length_76125_cov_10.135133	56320	58467	AT1G67900.2	protein_coding	Phototropic-responsive NPH3 family protein
NODE_483382_length_48442_cov_11.542401	7724	8908	AT1G67950.2	protein_coding	RNA-binding (RRM/RBD/RNP motifs) family protein
NODE_502275_length_26601_cov_12.388519	21595	23943	AT1G68040.1	protein_coding	S-adenosyl-L-methionine-dependent methyltransferases superfamily protein
NODE_532455_length_76125_cov_10.135133	29792	31862	AT1G68160.1	protein_coding	Protein of unknown function (DUF3755)
NODE_568826_length_93656_cov_11.713324	79921	81336	AT1G68520.1	protein_coding	B-box type zinc finger protein with CCT domain
NODE_537915_length_17588_cov_13.082442	567	5395	AT1G68560.1	protein_coding	alpha-xylosidase 1	Encodes a bifunctional alpha-l-arabinofuranosidase/beta-d-xylosidase that belongs to family 3 of glycoside hydrolases.
NODE_556189_length_31281_cov_16.200474	29335	30777	AT1G69170.1	protein_coding	Squamosa promoter-binding protein-like (SBP domain) transcription factor family protein
NODE_575920_length_75653_cov_10.896885	67756	72162	AT1G69550.1	protein_coding	disease resistance protein (TIR-NBS-LRR class)
NODE_57315_length_117538_cov_12.634195	10303	13202	AT1G69800.2	protein_coding	Cystathionine beta-synthase (CBS) protein
NODE_490996_length_38352_cov_13.286322	9280	13922	AT1G69830.1	protein_coding	alpha-amylase-like 3	Encodes a plastid-localized &#945;-amylase. Expression is reduced in the SEX4 mutant. Loss of function mutations show normal diurnal pattern of starch accumulation/degradation. Expression follows circadian rhythms.
NODE_457765_length_162507_cov_13.897493	93194	95520	AT1G70180.2	protein_coding	Sterile alpha motif (SAM) domain-containing protein
NODE_526423_length_251067_cov_12.343740	179976	186356	AT1G70720.1	protein_coding	Plant invertase/pectin methylesterase inhibitor superfamily protein
NODE_105193_length_243181_cov_12.883950	39839	42384	AT1G71150.1	protein_coding
NODE_105193_length_243181_cov_12.883950	3561	5109	AT1G71260.1	protein_coding	WHIRLY 2	Encodes WHY2, a homolog of the potato p24 protein. It shares the conserved KGKAAL domain, a putative DNA-binding domain, with potato p24 and is localized to mitochondria and not the nucleus. WHY2 is a member of the Whirly family proteins present mainly in the plant kingdom performing various activities related to DNA metabolism. Crystal structure of Solanum tuberosum WHY2, a close homolog of Arab…
NODE_599400_length_84785_cov_11.226243	80798	82730	AT1G71790.1	protein_coding	Subunits of heterodimeric actin filament capping protein Capz superfamily
NODE_49456_length_140197_cov_12.689238	33621	33920	AT1G71865.1	protein_coding
NODE_49456_length_140197_cov_12.689238	36421	38816	AT1G71870.1	protein_coding	MATE efflux family protein
NODE_49456_length_140197_cov_12.689238	102108	104664	AT1G71900.1	protein_coding	Protein of unknown function (DUF803)
NODE_49456_length_140197_cov_12.689238	112844	114664	AT1G71920.2	protein_coding	HISTIDINE BIOSYNTHESIS 6B	Encodes a protein that is believed to act as a histidinol-phosphate transaminase involved in histidine biosynthesis. If the gene encoding the other protein shown to have this function, HISN6A (AT5G10330), is disrupted, a residual level of histidine biosynthesis continues, suggesting that HISN6B can somewhat compensate for the loss of HISN6A.
NODE_557300_length_104674_cov_10.591761	76741	90400	AT1G72270.1	protein_coding
NODE_204488_length_110582_cov_12.024416	58800	62099	AT1G72300.1	protein_coding	Leucine-rich receptor-like protein kinase family protein	Encodes a leucine-rich repeat receptor kinase (LRR-RK) involved in the perception of PSY1. PSY1 is an 18-aa tyrosine-sulfated glycopeptide encoded by AT5G58650 that promotes cellular proliferation and expansion.
NODE_540685_length_89969_cov_12.386333	27018	31931	AT1G75010.1	protein_coding	GTP binding	Encodes ARC3 (Accumulation and Replication of Chloroplast 3), a chloroplast division factor functioning in the initiation of chloroplast division. ARC3 is a chimera of the prokaryotic FtsZ and part of the eukaryotic phosphatidylinositol-4-phosphate 5-kinase (PIP5K). Located on the outer surface of the chloroplast in a ring-like structure at the early stage of chloroplast division. The arc3 mutant…
NODE_597189_length_207379_cov_12.541878	109964	111458	AT1G75080.1	protein_coding	Brassinosteroid signalling positive regulator (BZR1) family protein	Encodes a positive regulator of the brassinosteroid (BR) signalling pathway that mediates both downstream BR responses and negative feedback regulation of BR biosynthesis. There is evidence for phosphorylation-dependent nucleocytoplasmic shuttling of BZR1. GSK3-like kinases (including BIN2), 14-3-3 proteins, and the phosphatase BSU1 seem to participate in this process. Phosphorylation also appear…
NODE_597189_length_207379_cov_12.541878	115359	117911	AT1G75100.1	protein_coding	J-domain protein required for chloroplast accumulation response 1	Contains a J-domain at the C-terminus which is similar to the J-domain of auxilin, a clathrin-uncoating factor in cow, yeast and worm. Arabidopsis contains 6 other proteins similar to auxilin. Expressed in leaves and stems, but not in roots. Localized in the cytoplasm. Required for the chloroplast accumulation response, but not for the avoidance response. No molecular function known.
NODE_597189_length_207379_cov_12.541878	130122	133775	AT1G75150.1	protein_coding
NODE_451976_length_41559_cov_13.439255	9949	15301	AT1G75310.1	protein_coding	auxin-like 1 protein
NODE_451976_length_41559_cov_13.439255	7065	9123	AT1G75330.1	protein_coding	ornithine carbamoyltransferase
NODE_207468_length_331911_cov_10.024636	90692	91570	AT1G75360.1	protein_coding
NODE_427917_length_45491_cov_11.285903	21982	22503	AT1G75390.1	protein_coding	basic leucine-zipper 44
NODE_568266_length_53856_cov_13.533107	7469	9574	AT1G75400.1	protein_coding	RING/U-box superfamily protein
NODE_568266_length_53856_cov_13.533107	16462	18274	AT1G75420.1	protein_coding	UDP-Glycosyltransferase superfamily protein
NODE_568266_length_53856_cov_13.533107	20572	22075	AT1G75430.1	protein_coding	BEL1-like homeodomain 11
NODE_568266_length_53856_cov_13.533107	24421	25898	AT1G75440.1	protein_coding	ubiquitin-conjugating enzyme 16
NODE_507474_length_154043_cov_13.915297	100133	101160	AT1G77350.2	protein_coding
NODE_617856_length_204762_cov_14.135445	134941	137976	AT1G77890.1	protein_coding	DNA-directed RNA polymerase II protein
NODE_617856_length_204762_cov_14.135445	154873	156981	AT1G77960.1	protein_coding
NODE_504081_length_56221_cov_12.480105	52087	55426	AT1G78070.1	protein_coding	Transducin/WD40 repeat-like superfamily protein
NODE_295155_length_325960_cov_11.873678	86140	90690	AT1G78300.1	protein_coding	general regulatory factor 2	G-box binding factor GF14 omega encoding a 14-3-3 protein
NODE_654782_length_271986_cov_13.476550	104179	107474	AT1G78540.2	protein_coding	SH2 domain protein B	Encodes a protein that contains an SH2 domain. It can pull down a 120-kD tyrosine-phosphorylated protein in vitro. It is predicted to act as a transcription factor.
NODE_654782_length_271986_cov_13.476550	96297	98406	AT1G78570.1	protein_coding	rhamnose biosynthesis 1	Encodes a UDP-L-Rhamnose synthase involved in the biosynthesis of rhamnose, a major monosaccharide component of pectin. Catalyzes the conversion of UDP-D-Glc to UDP-L-Rha. The dehydrogenase domain of RHM1 was shown to catalyze the conversion of UDP-D-Glc to the reaction intermediate UDP-4-keto-6-deoxy-D-Glc using recombinant protein assay but the activity of the full-length protein was not determ…
NODE_654782_length_271986_cov_13.476550	90749	95978	AT1G78580.1	protein_coding	trehalose-6-phosphate synthase	Encodes an enzyme putatively involved in trehalose biosynthesis. The protein has a trehalose synthase (TPS)-like domain but no trehalose phosphatase (TPP)-like domain. ATTPS1 is able to complement yeast tps1 mutants in vivo. The gene product modulates cell growth but not cell differentiation by determining cell wall deposition and cell division.
NODE_654782_length_271986_cov_13.476550	48958	50639	AT1G78700.1	protein_coding	BES1/BZR1 homolog 4
NODE_6611_length_638729_cov_12.839528	622006	624207	AT1G79630.1	protein_coding	Protein phosphatase 2C family protein
NODE_6611_length_638729_cov_12.839528	625931	630221	AT1G79640.1	protein_coding	Protein kinase superfamily protein
NODE_339614_length_211852_cov_11.792865	85189	88401	AT1G79910.1	protein_coding	Regulator of Vps4 activity in the MVB pathway protein
NODE_546792_length_194250_cov_10.798435	114060	114968	AT1G79970.1	protein_coding
NODE_451099_length_153216_cov_11.882094	24677	35202	AT1G80140.1	protein_coding	Pectin lyase-like superfamily protein
NODE_203314_length_123275_cov_12.176744	95287	97357	AT1G80270.3	protein_coding	PENTATRICOPEPTIDE REPEAT 596
NODE_503191_length_39967_cov_14.180749	26356	27380	AT1G80440.1	protein_coding	Galactose oxidase/kelch repeat superfamily protein
NODE_530958_length_140943_cov_12.658578	135624	137848	AT1G80600.1	protein_coding	HOPW1-1-interacting 1	Encodes HopW1-1-Interacting protein 1 (WIN1). Interacts with the P. syringae effector HopW1-1. WIN1 is a putative acetylornithine transaminase. Modulates plant defenses against bacteria. Three WIN proteins are identified so far (WIN1: AT1G80600; WIN2: AT4G31750; WIN3: AT5G13320).
NODE_598935_length_283280_cov_11.868579	179279	180706	AT2G01250.1	protein_coding	Ribosomal protein L30/L7 family protein
NODE_571760_length_88891_cov_12.469485	63749	65729	AT2G01350.1	protein_coding	quinolinate phoshoribosyltransferase	At2g01350 encodes quinolinate phosphoribosyl transferase involved in NAD biosynthesis as shown by heterologous expression in E. coli.
NODE_571760_length_88891_cov_12.469485	68040	69893	AT2G01390.1	protein_coding	Tetratricopeptide repeat (TPR)-like superfamily protein
NODE_571760_length_88891_cov_12.469485	82983	85620	AT2G01420.2	protein_coding	Auxin efflux carrier family protein	Encodes a putative auxin efflux carrier that is localized in developing and mature root meristems. It is involved in the maintenance of embryonic auxin gradients. A role for AtPIN4 in generating a sink for auxin below the quiescent center of the root meristem that is essential for auxin distribution and patterning is proposed. In the root, PIN4 is detected around the quiescent center and cells su…
NODE_254087_length_129290_cov_13.533731	90649	93350	AT2G01430.1	protein_coding	homeobox-leucine zipper protein 17
NODE_553677_length_162707_cov_11.333329	148162	154173	AT2G01600.1	protein_coding	ENTH/ANTH/VHS superfamily protein
NODE_447003_length_64744_cov_11.877271	1650	3731	AT2G02410.1	protein_coding
NODE_304148_length_85088_cov_12.440990	532	7734	AT2G02610.1	protein_coding	Cysteine/Histidine-rich C1 domain family protein
NODE_601668_length_124651_cov_12.992283	61687	63066	AT2G02930.1	protein_coding	glutathione S-transferase F3	Encodes glutathione transferase belonging to the phi class of GSTs. Naming convention according to Wagner et al. (2002).
NODE_94472_length_181922_cov_13.711080	151720	152972	AT2G03090.1	protein_coding	expansin A15	member of Alpha-Expansin Gene Family. Naming convention from the Expansin Working Group (Kende et al, 2004. Plant Mol Bio). Involved in the formation of nematode-induced syncytia in roots of Arabidopsis thaliana.
NODE_443082_length_17606_cov_11.408213	13314	15343	AT2G03450.1	protein_coding	purple acid phosphatase 9
NODE_537883_length_75010_cov_10.478390	53126	55121	AT2G03640.3	protein_coding	Nuclear transport factor 2 (NTF2) family protein with RNA binding (RRM-RBD-RNP motifs) domain
NODE_76189_length_44667_cov_11.817696	40481	41977	AT2G04070.1	protein_coding	MATE efflux family protein
NODE_473217_length_80535_cov_9.277730	52039	54435	AT2G04620.1	protein_coding	Cation efflux family protein
NODE_279879_length_83588_cov_11.928028	31331	34019	AT2G05260.1	protein_coding	alpha/beta-Hydrolases superfamily protein
NODE_538713_length_27942_cov_10.056581	3140	11199	AT2G06210.1	protein_coding	binding	Encodes a yeast CTR9 homolog that is involved in the control of flowering time by elevating FLC expression to a level that creates the vernalization-responsive, winter-annual habit. Yeast CTR9 is a component of a five-member PAF1 complex that associates with RNA pol II and is thought to regulate gene expression by recruiting SET1 (a histone 3 Lys 4 [H3-K4] methyl transferase) to the initially tra…
NODE_551848_length_118070_cov_11.578564	47416	53520	AT2G14120.3	protein_coding	dynamin related protein	Encodes a dynamin related protein. DRPs are self-assembling GTPasse involved in fission and fusion of membranes. DRP3B functions in mitochondrion and peroxisome fission in combination with DRP3A.
NODE_204488_length_110582_cov_12.024416	94655	95555	AT2G14900.1	protein_coding	Gibberellin-regulated family protein
NODE_533843_length_71235_cov_8.296539	20535	23501	AT2G15080.1	protein_coding	receptor like protein 19
NODE_650281_length_198262_cov_12.956512	11183	14123	AT2G15230.1	protein_coding	lipase 1	Lipase active on medium and short chain triacylglycerols, but not on phospho- or galactolipids. Active between pH4 and 7 with an optimum at pH6. Knock-out mutant has not obvious phenotype. Predicted to be extracellular.
NODE_414746_length_154756_cov_12.269017	6698	7582	AT2G15570.2	protein_coding	Thioredoxin superfamily protein	chloroplast protein similar to prokaryotic thioredoxin.
NODE_317562_length_75456_cov_12.418151	69076	75453	AT2G15640.1	protein_coding	F-box family protein
NODE_587732_length_359006_cov_12.288429	289389	291100	AT2G16050.1	protein_coding	Cysteine/Histidine-rich C1 domain family protein
NODE_653652_length_108936_cov_13.130967	93652	98016	AT2G16950.1	protein_coding	transportin 1	Nuclear import receptor for AtGRP7.
NODE_403062_length_20846_cov_11.104672	10156	12760	AT2G17440.1	protein_coding	plant intracellular ras group-related LRR 5	Encodes PIRL5, a member of the Plant Intracellular Ras-group-related LRRs (Leucine rich repeat proteins). PIRLs are a distinct, plant-specific class of intracellular LRRs that likely mediate protein interactions, possibly in the context of signal transduction.
NODE_583277_length_191052_cov_11.666598	164267	167645	AT2G17520.1	protein_coding	Endoribonuclease/protein kinase IRE1-like	Encodes a endoribonuclease/protein kinase IRE1-like protein that is predicted to form a type I transmembrane protein structure and contain kinase/endoribonuclease domains at their C-terminal halves. The transcript levels for several ER-stress responsive genes, including six protein disulfide isomerases (PDIs), BiP2, and AtbZIP60 are not affected in ire1-2 null mutants.
NODE_428480_length_70995_cov_14.142278	36999	38072	AT2G18380.1	protein_coding	GATA transcription factor 20	Encodes a member of the GATA factor family of zinc finger transcription factors.
NODE_428480_length_70995_cov_14.142278	43154	44191	AT2G18390.1	protein_coding	ADP-ribosylation factor family protein	Encodes a member of ARF-like GTPase family. A thaliana has 21 members, in two subfamilies, ARF and ARF-like (ARL) GTPases. Mutant has abnormal mitosis and cell cycle control during seed development.
NODE_428480_length_70995_cov_14.142278	53779	57497	AT2G18450.1	protein_coding	succinate dehydrogenase 1-2	Nuclear encoded mitochondrial flavoprotein subunit of succinate dehydrogenase complex .
NODE_55656_length_195298_cov_12.615475	192041	194575	AT2G18915.2	protein_coding	LOV KELCH protein 2	encodes a member of F-box proteins that includes two other proteins in Arabidopsis (ZTL and FKF1). These proteins contain a unique structure containing a PAS domain at their N-terminus, an F-box motif, and 6 kelch repeats at their C-terminus. Overexpression results in arrhythmic phenotypes for a number of circadian clock outputs in both constant light and constant darkness, long hypocotyls under …
NODE_631273_length_38662_cov_10.164529	20551	27262	AT2G18980.1	protein_coding	Peroxidase superfamily protein
NODE_617505_length_110274_cov_11.154488	48728	52070	AT2G19240.1	protein_coding	Ypt/Rab-GAP domain of gyp1p superfamily protein
NODE_602065_length_42095_cov_9.166172	7567	12395	AT2G19400.1	protein_coding	AGC (cAMP-dependent, cGMP-dependent and protein kinase C) kinase family protein
NODE_602065_length_42095_cov_9.166172	16521	22992	AT2G19410.1	protein_coding	U-box domain-containing protein kinase family protein
NODE_513978_length_161922_cov_12.527878	89117	92599	AT2G20210.1	protein_coding	RNI-like superfamily protein
NODE_513978_length_161922_cov_12.527878	103544	104440	AT2G20260.1	protein_coding	photosystem I subunit E-2	Encodes subunit E of photosystem I.
NODE_403884_length_14039_cov_10.578389	6623	7336	AT2G20700.1	protein_coding	LORELEI-LIKE-GPI ANCHORED PROTEIN 2
NODE_652121_length_94747_cov_11.064899	92276	93595	AT2G20750.1	protein_coding	expansin B1	member of BETA-EXPANSINS. Naming convention from the Expansin Working Group (Kende et al, 2004. Plant Mol Bio)
NODE_397028_length_54774_cov_11.047213	14078	15634	AT2G22340.1	protein_coding
NODE_496276_length_77861_cov_13.807234	70766	71911	AT2G22440.1	protein_coding
NODE_539764_length_166963_cov_12.320065	164360	166970	AT2G23380.1	protein_coding	SET domain-containing protein	Similar to the product of the Polycomb-group gene Enhancer of zeste. Required for stable repression of AG and AP3. Putative role in cell fate determination. Involved in the control of leaf morphogenesis. mutants exhibit curled, involute leaves. AGAMOUS and APETALA3 are ectopically expressed in the mutant.
NODE_591025_length_496689_cov_12.719013	22246	27168	AT2G23390.1	protein_coding
NODE_314986_length_13268_cov_14.580343	9696	10631	AT2G23660.2	protein_coding	LOB domain-containing protein 10
NODE_201148_length_277080_cov_11.439634	12949	13473	AT2G23670.1	protein_coding	homolog of Synechocystis YCF37
NODE_510956_length_178066_cov_11.997805	70078	75071	AT2G23760.3	protein_coding	BEL1-like homeodomain 4	Encodes a member of the BEL family of homeodomain proteins. Plants doubly mutant for saw1/saw2 (blh2/blh4) have serrated leaves. BP is expressed in the serrated leaves, therefore saw2 and saw1 may act redundantly to repress BP in leaves.
NODE_510956_length_178066_cov_11.997805	115192	116989	AT2G23790.1	protein_coding	Protein of unknown function (DUF607)
NODE_263445_length_114996_cov_12.143536	106313	108235	AT2G24030.1	protein_coding	zinc ion binding;nucleic acid binding
NODE_501126_length_41406_cov_11.167753	27915	28918	AT2G24140.1	protein_coding	Protein of unknown function, DUF593
NODE_500955_length_115565_cov_11.464717	14317	15639	AT2G24240.1	protein_coding	BTB/POZ domain with WD40/YVTN repeat-like protein
NODE_481598_length_69444_cov_11.879083	62926	65603	AT2G24270.4	protein_coding	aldehyde dehydrogenase 11A3	Encodes a protein with non-phosphorylating NADP-dependent glyceraldehyde-3-phosphate dehydrogenase activity. The activity of the enzyme was determined from leaf extracts; the enzyme has not been purified to confirm activity.
NODE_531952_length_56665_cov_11.886049	21433	28095	AT2G24720.1	protein_coding	glutamate receptor 2.2	member of Putative ligand-gated ion channel subunit family
NODE_304764_length_123488_cov_11.035339	10316	12290	AT2G25070.1	protein_coding	Protein phosphatase 2C family protein
NODE_605904_length_46384_cov_10.478247	9010	10730	AT2G25080.1	protein_coding	glutathione peroxidase 1	Encodes glutathione peroxidase.
NODE_143672_length_93796_cov_11.112499	52491	56980	AT2G25090.1	protein_coding	CBL-interacting protein kinase 16	Encodes a member of the SNF1-related kinase (SnRK) gene family (SnRK3.18), which has also been reported as a member of the CBL-interacting protein kinases (CIPK16).
NODE_135546_length_34093_cov_10.999648	9090	11730	AT2G25220.2	protein_coding	Protein kinase superfamily protein
NODE_554902_length_97743_cov_13.271027	81063	97692	AT2G25730.2	protein_coding
NODE_611185_length_56396_cov_10.096638	19890	23510	AT2G25740.1	protein_coding	ATP-dependent protease La (LON) domain protein
NODE_611185_length_56396_cov_10.096638	25123	31511	AT2G25760.2	protein_coding	Protein kinase family protein
NODE_403744_length_100181_cov_13.943692	25600	32059	AT2G25850.2	protein_coding	poly(A) polymerase 2	Encodes a poly(A) polymerase. Located in the nucleus.
NODE_513876_length_78383_cov_12.970032	59921	65327	AT2G25870.1	protein_coding	haloacid dehalogenase-like hydrolase family protein
NODE_413023_length_15939_cov_6.134199	2067	3008	AT2G25900.2	protein_coding	Zinc finger C-x8-C-x5-C-x3-H type family protein	putative Cys3His zinc finger protein (ATCTH) mRNA, complete
NODE_76505_length_168104_cov_11.783158	41319	43102	AT2G25920.1	protein_coding
NODE_307224_length_18971_cov_10.543777	14688	17240	AT2G25940.1	protein_coding	alpha-vacuolar processing enzyme	Encodes a vacuolar processing enzyme belonging to a novel group of cysteine proteinases that is expressed in vegetative organs and is upregulated in association with various types of cell death and under stressed conditions.
NODE_229720_length_2005_cov_12.428927	218	1708	AT2G26030.1	protein_coding	F-box/RNI-like/FBD-like domains-containing protein
NODE_66975_length_42287_cov_11.630572	17680	18516	AT2G26110.1	protein_coding	Protein of unknown function (DUF761)
NODE_568737_length_443486_cov_13.180700	308022	311693	AT2G26460.1	protein_coding	RED family protein	Encodes SMU2, a protein involved in RNA splicing.
NODE_608871_length_60052_cov_8.953424	27809	30798	AT2G26540.1	protein_coding	uroporphyrinogen-III synthase family protein	Encodes a uroporphyrinogen-III synthase involved in tetrapyrrole biosynthesis. The protein localizes to the chloroplast. Member of the plant-specific DUF724 protein family. Arabidopsis has 10 DUF724 proteins. Loss of function mutant has a WT phenotype
NODE_611161_length_26878_cov_5.246931	12196	14917	AT2G26570.1	protein_coding	Plant protein of unknown function (DUF827)	Encodes a coiled-coil protein WEB1 (weak chloroplast movement under blue light 1). WEB1, together with another coiled-coil protein WEB2/PMI2 (At1g66840), maintains the chloroplast photorelocation movement velocity.
NODE_615672_length_156449_cov_13.289845	57903	59181	AT2G26680.1	protein_coding
NODE_532928_length_25329_cov_9.971100	7765	11604	AT2G26690.1	protein_coding	Major facilitator superfamily protein
NODE_582563_length_118658_cov_12.266101	36379	38014	AT2G26860.1	protein_coding	FBD, F-box and Leucine Rich Repeat domains containing protein
NODE_557572_length_26146_cov_12.298861	17235	21087	AT2G27430.1	protein_coding	ARM repeat superfamily protein
NODE_568604_length_206277_cov_12.603218	169630	175296	AT2G27460.1	protein_coding	sec23/sec24 transport family protein
NODE_127725_length_23712_cov_13.584303	17899	19758	AT2G28230.1	protein_coding	TATA-binding related factor (TRF) of subunit 20 of Mediator complex
NODE_127725_length_23712_cov_13.584303	2755	5228	AT2G28260.1	protein_coding	cyclic nucleotide-gated channel 15	member of Cyclic nucleotide gated channel family
NODE_250086_length_77687_cov_11.277408	63554	65693	AT2G28760.2	protein_coding	UDP-XYL synthase 6
NODE_649606_length_38051_cov_10.947176	7623	9619	AT2G28930.1	protein_coding	protein kinase 1B
NODE_583613_length_88999_cov_12.504905	83751	88612	AT2G28960.1	protein_coding	Leucine-rich repeat protein kinase family protein
NODE_540368_length_113862_cov_11.140907	39999	41684	AT2G29070.2	protein_coding	Ubiquitin fusion degradation UFD1 family protein
NODE_564483_length_184188_cov_13.029025	13928	17193	AT2G29120.1	protein_coding	glutamate receptor 2.7	member of Putative ligand-gated ion channel subunit family
NODE_552399_length_217325_cov_11.297715	108471	110934	AT2G29320.1	protein_coding	NAD(P)-binding Rossmann-fold superfamily protein
NODE_447751_length_58609_cov_10.450392	51135	56237	AT2G29890.3	protein_coding	villin-like 1	Encodes a ubiquitously expressed villin-like protein, whose mRNA may be alternatively processed. Villin belongs to a superfamily of actin binding proteins called the villin/gelsolin family. Animal villins are involved in actin binding. VLN1 protein co-localizes with actin filaments in several assays. VLN1 binds and bundles F-actin in a calcium-independent manner. It does not nucleate, cap or seve…
NODE_447751_length_58609_cov_10.450392	46111	47498	AT2G29900.1	protein_coding	Presenilin-2
NODE_583613_length_88999_cov_12.504905	60984	63303	AT2G29990.1	protein_coding	alternative NAD(P)H dehydrogenase 2
NODE_492185_length_68539_cov_12.797297	51089	53333	AT2G30400.1	protein_coding	ovate family protein 2
NODE_434911_length_122736_cov_13.051925	354	1607	AT2G30432.1	protein_coding	Homeodomain-like superfamily protein	Encodes TRICHOMELESS1 (TCL1), a single-repeat MYB-type transcription factor that negatively regulates trichome formation by suppressing GL1 (GLABRA1). In a tandem repeat with AT2g30424 and AT2g30420.
NODE_434911_length_122736_cov_13.051925	12510	14290	AT2G30440.1	protein_coding	thylakoid processing peptide	Encodes a thylakoidal processing peptidase that removes signal sequences from proteins synthesized in the cytoplasm and transported into the thylakoid lumen.
NODE_434911_length_122736_cov_13.051925	15826	17986	AT2G30460.1	protein_coding	Nucleotide/sugar transporter family protein
NODE_434911_length_122736_cov_13.051925	22814	26690	AT2G30470.1	protein_coding	high-level expression of sugar-inducible gene 2	HSI2 is a member of a novel family of B3 domain proteins with a sequence similar to the ERF-associated amphiphilic repression (EAR) motif. It functions as an active repressor of the Spo minimal promoter (derived from a gene for sweet potato sporamin A1) through the EAR motif. It contains a plant-specific B3 DNA-binding domain. The Arabidopsis genome contains 42 genes with B3 domains which could b…
NODE_434911_length_122736_cov_13.051925	30520	35689	AT2G30480.3	protein_coding
NODE_434911_length_122736_cov_13.051925	36581	38401	AT2G30490.1	protein_coding	cinnamate-4-hydroxylase	Encodes a cinnamate-4-hydroxylase. Mutations in this gene impact phenylpropanoid metabolism, growth and development.
NODE_434911_length_122736_cov_13.051925	64065	66812	AT2G30520.1	protein_coding	Phototropic-responsive NPH3 family protein	light inducible root phototropism 2 encoding a signal transducer of the phototropic response in Arabidopsis
NODE_412635_length_64404_cov_10.743852	46980	51081	AT2G30600.5	protein_coding	BTB/POZ domain-containing protein
NODE_412635_length_64404_cov_10.743852	61768	62535	AT2G30615.1	protein_coding
NODE_652067_length_262270_cov_12.603245	120498	122039	AT2G32750.1	protein_coding	Exostosin family protein
NODE_652067_length_262270_cov_12.603245	111048	113511	AT2G32770.3	protein_coding	purple acid phosphatase 13
NODE_652067_length_262270_cov_12.603245	84427	86887	AT2G32800.1	protein_coding	protein kinase family protein
NODE_652067_length_262270_cov_12.603245	72688	74604	AT2G32830.1	protein_coding	phosphate transporter 1;5	Encodes Pht1;5, a member of the Pht1 family of phosphate transporters which include: Pht1;1/At5g43350, Pht1;2/At5g43370, Pht1;3/At5g43360, Pht1;4/At2g38940, Pht1;5/At2g32830, Pht1;6/At5g43340, Pht1;7/At3g54700, Pht1;8/At1g20860, Pht1;9/At1g76430 (Plant Journal 2002, 31:341).
NODE_280654_length_251757_cov_12.693518	58451	62646	AT2G33020.1	protein_coding	receptor like protein 24
NODE_315754_length_44403_cov_14.036394	38773	43346	AT2G33340.1	protein_coding	MOS4-associated complex 3B	Encodes MAC3B, a U-box proteins with homology to the yeast and human E3 ubiquitin ligase Prp19. Associated with the MOS4-Associated Complex (MAC). Involved in plant innate immunity.
NODE_636790_length_164786_cov_11.822248	128259	131010	AT2G33640.1	protein_coding	DHHC-type zinc finger family protein
NODE_537428_length_141217_cov_11.425848	11483	14734	AT2G33860.1	protein_coding	Transcriptional factor B3 family protein / auxin-responsive factor AUX/IAA-related	ettin (ett) mutations have pleiotropic effects on Arabidopsis flower development, causing increases in perianth organ number, decreases in stamen number and anther formation, and apical-basal patterning defects in the gynoecium. The ETTIN gene encodes a protein with homology to DNA binding proteins which bind to auxin response elements. ETT transcript is expressed throughout stage 1 floral merist…
NODE_582812_length_357291_cov_11.986551	166674	169261	AT2G34560.2	protein_coding	P-loop containing nucleoside triphosphate hydrolases superfamily protein
NODE_405738_length_39302_cov_13.360694	7886	17534	AT2G34660.2	protein_coding	multidrug resistance-associated protein 2	encodes a multidrug resistance-associated protein that is MgATP-energized glutathione S-conjugate pump. The expression of this gene is upregulated by herbicide safeners such as benoxacor and fenclorim.
NODE_475385_length_56001_cov_12.885645	9483	11234	AT2G34810.1	protein_coding	FAD-binding Berberine family protein
NODE_580689_length_245578_cov_10.888540	96473	100150	AT2G34880.1	protein_coding	Transcription factor jumonji (jmj) family protein / zinc finger (C5HC2 type) family protein
NODE_580689_length_245578_cov_10.888540	91178	94285	AT2G34890.1	protein_coding	CTP synthase family protein
NODE_38229_length_64848_cov_13.460076	51317	54162	AT2G34940.1	protein_coding	VACUOLAR SORTING RECEPTOR 5
NODE_151399_length_512905_cov_12.685940	300656	302736	AT2G35450.1	protein_coding	catalytics;hydrolases
NODE_151399_length_512905_cov_12.685940	313210	315520	AT2G35510.1	protein_coding	similar to RCD one 1	Encodes a WWE domain-containing protein with 76% similarity to RCD1. The protein also contains a PARP signature upstream of the C-terminal protein interaction domain. The PARP signature may bind NAD+ and attach the ADP-ribose-moiety from NAD+ to the target molecule. Its presence suggests a role for the protein in ADP ribosylation.
NODE_359126_length_15295_cov_9.864727	340	3497	AT2G35690.1	protein_coding	acyl-CoA oxidase 5	Encodes an acyl-CoA oxidase. Involved in jasmonate biosynthesis. Expressed uniformly in seedlings and throughout development.
NODE_170139_length_441116_cov_12.383262	166701	167270	AT2G35700.1	protein_coding	ERF family protein 38	encodes a member of the DREB subfamily A-4 of ERF/AP2 transcription factor family. The protein contains one AP2 domain. There are 17 members in this subfamily including TINY. Thought to be involved in secondary cell wall metabolism.
NODE_170139_length_441116_cov_12.383262	200668	203914	AT2G35720.1	protein_coding	DNAJ heat shock N-terminal domain-containing protein	Encodes OWL1, a J-domain protein involved in perception of very low light fluences.
NODE_451099_length_153216_cov_11.882094	3061	5064	AT2G35890.1	protein_coding	calcium-dependent protein kinase 25	member of Calcium Dependent Protein Kinase
NODE_601070_length_329411_cov_12.900483	143301	145563	AT2G36250.2	protein_coding	Tubulin/FtsZ family protein	Encodes one of two FtsZ proteins, tubulin-like proteins, in Arabidopsis. It is involved in chloroplast division.
NODE_654782_length_271986_cov_13.476550	234370	239460	AT2G36370.1	protein_coding	ubiquitin-protein ligases
NODE_654782_length_271986_cov_13.476550	169253	174670	AT2G36390.1	protein_coding	starch branching enzyme 2.1	Encodes a starch branching enzyme (EC.2.4.1.18) similar to SBE2 from maize and rice. Expressed throughout plant tissues.
NODE_404713_length_51072_cov_11.976230	30037	35001	AT2G37050.3	protein_coding	Leucine-rich repeat protein kinase family protein
NODE_630594_length_323993_cov_12.583512	157177	158388	AT2G37195.1	protein_coding
NODE_583456_length_114011_cov_12.262896	29848	34637	AT2G37290.2	protein_coding	Ypt/Rab-GAP domain of gyp1p superfamily protein
NODE_539764_length_166963_cov_12.320065	76679	81623	AT2G37500.1	protein_coding	arginine biosynthesis protein ArgJ family
NODE_539764_length_166963_cov_12.320065	70663	75330	AT2G37520.1	protein_coding	Acyl-CoA N-acyltransferase with RING/FYVE/PHD-type zinc finger domain
NODE_617191_length_468918_cov_11.854128	283446	285383	AT2G38370.1	protein_coding	Plant protein of unknown function (DUF827)
NODE_579732_length_162057_cov_12.387938	44365	50050	AT2G38440.1	protein_coding	SCAR homolog 2	Encodes a subunit of the WAVE complex. The WAVE complex is required for activation of ARP2/3 complex which functions in actin microfilament nucleation and branching. Mutations cause defects in both the actin and microtubule cytoskeletons that result in aberrant epidermal cell expansion. itb1 mutants showed irregularities in trichome branch positioning and expansion. The SHD domain of this protein…
NODE_617191_length_468918_cov_11.854128	331830	335380	AT2G38670.1	protein_coding	phosphorylethanolamine cytidylyltransferase 1	Encodes a mitochondrial ethanolamine-phosphate cytidylyltransferase, involved in phosphatidylethanolamine (PE) biosynthesis.
NODE_363942_length_37573_cov_11.159237	29121	30548	AT2G39380.1	protein_coding	exocyst subunit exo70 family protein H2	A member of EXO70 gene family, putative exocyst subunits, conserved in land plants. Arabidopsis thaliana contains 23 putative EXO70 genes, which can be classified into eight clusters on the phylogenetic tree.
NODE_639834_length_25853_cov_10.216957	485	2822	AT2G39780.1	protein_coding	ribonuclease 2	S-like ribonuclease
NODE_424337_length_177387_cov_13.050184	96886	99947	AT2G40130.2	protein_coding	Double Clp-N motif-containing P-loop nucleoside triphosphate hydrolases superfamily protein
NODE_511161_length_104541_cov_11.134885	59208	60206	AT2G40240.1	protein_coding	Tetratricopeptide repeat (TPR)-like superfamily protein
NODE_511161_length_104541_cov_11.134885	23273	25515	AT2G40316.1	protein_coding
NODE_503505_length_338873_cov_12.705123	176273	181413	AT2G42010.1	protein_coding	phospholipase D beta 1	phospholipase D (PLDbeta)
NODE_503505_length_338873_cov_12.705123	259990	262620	AT2G42160.1	protein_coding	zinc finger (ubiquitin-hydrolase) domain-containing protein
NODE_479250_length_117964_cov_9.506824	31611	34157	AT2G42320.2	protein_coding	nucleolar protein gar2-related
NODE_388635_length_146035_cov_11.425426	50045	54594	AT2G42470.1	protein_coding	TRAF-like family protein
NODE_449502_length_137602_cov_11.810388	15247	18603	AT2G42830.2	protein_coding	K-box region and MADS-box transcription factor family protein	AGAMOUS [AG]-like MADS box protein (AGL5) involved in fruit development (valve margin and dehiscence zone differentiation). A putative direct target of AG. SHP2 has been shown to be a downstream gene of the complex formed by AG and SEP proteins (SEP4 alone does not form a functional complex with AG).
NODE_201148_length_277080_cov_11.439634	132617	136120	AT2G43420.1	protein_coding	3-beta hydroxysteroid dehydrogenase/isomerase family protein
NODE_201148_length_277080_cov_11.439634	147268	155655	AT2G43465.1	protein_coding	RNA-binding ASCH domain protein
NODE_483687_length_119026_cov_11.805035	99736	102331	AT2G43680.1	protein_coding	IQ-domain 14
NODE_483687_length_119026_cov_11.805035	104143	106119	AT2G43700.1	protein_coding	Concanavalin A-like lectin protein kinase family protein
NODE_483687_length_119026_cov_11.805035	107809	110397	AT2G43710.1	protein_coding	Plant stearoyl-acyl-carrier-protein desaturase family protein	Encodes a stearoyl-ACP desaturase, involved in fatty acid desaturation. The ssi2 mutants have increased 18:0 and reduced 18:1 fatty acids. Exogenous application of glycerol to wild type plants mimics the ssi2 mutant phenotype. The altered 18:1 fatty acid content in the ssi2 mutants has an impact on SA- and JA-mediated defense signaling. ssi2 mutants resulted in hyper-resistance to green peach aph…
NODE_339614_length_211852_cov_11.792865	183921	185385	AT2G44030.1	protein_coding	Galactose oxidase/kelch repeat superfamily protein
NODE_470680_length_43641_cov_11.843266	13179	15814	AT2G44140.1	protein_coding	Peptidase family C54 protein
NODE_445950_length_29864_cov_10.865423	11739	17782	AT2G44420.1	protein_coding	protein N-terminal asparagine amidohydrolase family protein
NODE_497011_length_164412_cov_12.771441	34461	38903	AT2G44470.3	protein_coding	beta glucosidase 29
NODE_200865_length_100499_cov_12.210609	34366	36269	AT2G45200.2	protein_coding	golgi snare 12	Encodes a member of the GOS1 (Golgi SNARE) gene family.
NODE_200865_length_100499_cov_12.210609	4280	6220	AT2G45280.2	protein_coding	RAS associated with diabetes protein 51C	Encodes a protein similar to RAD51C involved in double stranded break repair via homologous recombination. Sensitive to DSB induced by Mitomycin C and gamma irradiation, interacts with Atxrcc3 in yeast two-hybrid assay. Required for female meiosis but not critical for mitosis under normal conditions.
NODE_601070_length_329411_cov_12.900483	94672	96651	AT2G45830.1	protein_coding	downstream target of AGL15 2
NODE_532900_length_120811_cov_11.294551	117604	120771	AT2G45840.1	protein_coding	Arabidopsis thaliana protein of unknown function (DUF821)
NODE_532900_length_120811_cov_11.294551	115576	117203	AT2G45850.2	protein_coding	AT hook motif DNA-binding family protein
NODE_557108_length_277313_cov_10.788982	253814	255989	AT2G46370.4	protein_coding	Auxin-responsive GH3 family protein	Encodes a jasmonate-amido synthetase that is a member of the GH3 family of proteins. JAR1 catalyzes the formation of a biologically active jasmonyl-isoleucine (JA-Ile) conjugate. JA-Ile promotes the interaction between JAZ1 and COI1 in the jasmonate signaling pathway. JAR1 localizes to the cytoplasm and is also a phytochrome A signaling component. JAR1 is an auxin-induced gene. Loss of function m…
NODE_630863_length_52421_cov_12.806395	18513	21600	AT2G46430.2	protein_coding	cyclic nucleotide gated channel 3	cyclic nucleotide gated channel (CNGC4), downstream component of the signaling pathways leading to HR/resistance
NODE_524161_length_491905_cov_12.394300	356688	365773	AT2G46560.1	protein_coding	transducin family protein / WD-40 repeat family protein
NODE_555310_length_72955_cov_10.565280	65121	66343	AT2G46580.1	protein_coding	Pyridoxamine 5'-phosphate oxidase family protein
NODE_555310_length_72955_cov_10.565280	59080	60947	AT2G46590.2	protein_coding	Dof-type zinc finger DNA-binding family protein	encodes a protein containing Dof zinc finger motifs. expression is limited to vascular system of the mother plant. recessive mutation is inherited as maternal-effect and expression is not detected in the embryo. mutants are defective in seed germination. mutants are more dependent on light and cold treatment and less sensitive to gibberellin during seed germination.
NODE_210266_length_64658_cov_10.397631	32532	32939	AT2G46600.1	protein_coding	Calcium-binding EF-hand family protein
NODE_230407_length_40777_cov_10.402286	12948	14420	AT2G46620.1	protein_coding	P-loop containing nucleoside triphosphate hydrolases superfamily protein
NODE_590973_length_117906_cov_11.435101	63665	66247	AT2G46930.1	protein_coding	Pectinacetylesterase family protein
NODE_590973_length_117906_cov_11.435101	61994	62880	AT2G46940.1	protein_coding
NODE_6611_length_638729_cov_12.839528	70950	72205	AT2G47420.1	protein_coding	Ribosomal RNA adenine dimethylase family protein
NODE_411768_length_25754_cov_12.518560	12029	14869	AT2G47460.1	protein_coding	myb domain protein 12	"MYB12 belongs to subgroup 7 of the R2R3-MYB family. It strongly activates the promoters of chalcone synthase (CHS), flavanone 3-hydroxylase (F3H), flavonol synthase (FLS) and - to a lesser extent - chalcone flavanone isomerase (CHI), but cannot activate the promoters of flavonoid-3'hydroxylase (F3'H) and dihydroflavonol 4-reductase (DF). The activation requires a functional MYB recognition eleme…
NODE_411768_length_25754_cov_12.518560	7347	9588	AT2G47470.1	protein_coding	thioredoxin family protein	Encodes a protein disulfide isomerase-like (PDIL) protein, a member of a multigene family within the thioredoxin (TRX) superfamily. Transcript levels for this gene are up-regulated in response to three different chemical inducers of ER stress (dithiothreitol, beta-mercaptoethanol, and tunicamycin). AtIRE1-2 does not appear to be required for this response, but the atbzip60 mutant has a diminished…
NODE_503555_length_51846_cov_13.455368	14420	19737	AT2G47680.1	protein_coding	zinc finger (CCCH type) helicase family protein
NODE_630071_length_168596_cov_13.661908	5744	8562	AT2G47830.1	protein_coding	Cation efflux family protein
NODE_617408_length_165871_cov_11.848104	137001	139623	AT3G01300.1	protein_coding	Protein kinase superfamily protein
NODE_617408_length_165871_cov_11.848104	140939	151239	AT3G01310.1	protein_coding	Phosphoglycerate mutase-like family protein
NODE_531868_length_142934_cov_11.763009	63568	64476	AT3G01340.2	protein_coding	Transducin/WD40 repeat-like superfamily protein
NODE_533336_length_94162_cov_13.214301	961	6506	AT3G01380.1	protein_coding	transferases;sulfuric ester hydrolases;catalytics;transferases
NODE_555239_length_227563_cov_12.366268	68082	69516	AT3G01890.1	protein_coding	SWIB/MDM2 domain superfamily protein
NODE_531419_length_32799_cov_7.632154	9554	12663	AT3G02010.1	protein_coding	Pentatricopeptide repeat (PPR) superfamily protein
NODE_555239_length_227563_cov_12.366268	21792	25279	AT3G02030.1	protein_coding	transferases, transferring acyl groups other than amino-acyl groups;acyltransferases
NODE_582812_length_357291_cov_11.986551	270741	272744	AT3G02490.1	protein_coding	Pentatricopeptide repeat (PPR) superfamily protein
NODE_480244_length_81473_cov_11.530814	76182	78752	AT3G02570.1	protein_coding	Mannose-6-phosphate isomerase, type I	Encodes a protein with phosphomannose isomerase activity.
NODE_36347_length_108976_cov_12.088717	32383	34675	AT3G02920.2	protein_coding	Replication protein A, subunit RPA32
NODE_610543_length_401805_cov_12.927773	252672	254094	AT3G03320.1	protein_coding	RNA-binding ASCH domain protein
NODE_611102_length_178490_cov_12.235626	128484	130560	AT3G04550.1	protein_coding
NODE_611102_length_178490_cov_12.235626	130740	132695	AT3G04560.1	protein_coding
NODE_583587_length_28042_cov_12.522859	13824	16166	AT3G04680.2	protein_coding	CLP-similar protein 3	Encodes a nuclear protein that functions in mRNA processing. Mutations in this gene cause embryo lethality and reduced transmission through the female gametophyte. Over-expression of a CLPS3:TAP protein changes the relative levels of two alternatively processed FCA transcripts. It also causes abnormal phyllotaxy and flower development, early flowering under long and short days, and increased leve…
NODE_526445_length_232242_cov_13.320872	57347	58953	AT3G04840.1	protein_coding	Ribosomal protein S3Ae
NODE_483579_length_84862_cov_12.946796	69461	70090	AT3G04900.1	protein_coding	Heavy metal transport/detoxification superfamily protein
NODE_151399_length_512905_cov_12.685940	399510	402193	AT3G05470.1	protein_coding	Actin-binding FH2 (formin homology 2) family protein
NODE_407052_length_25145_cov_13.582780	7366	8668	AT3G05500.1	protein_coding	Rubber elongation factor protein (REF)
NODE_115885_length_42051_cov_12.433711	8242	10863	AT3G05650.1	protein_coding	receptor like protein 32
NODE_653077_length_253005_cov_12.338571	203516	205900	AT3G05660.1	protein_coding	receptor like protein 33
NODE_414900_length_131028_cov_12.948874	35817	37811	AT3G05900.1	protein_coding	neurofilament protein-related
NODE_310876_length_41201_cov_11.864202	14816	20396	AT3G06400.3	protein_coding	chromatin-remodeling protein 11	Encodes a SWI2/SNF2 chromatin remodeling protein belonging to the ISWI family. Involved in nuclear proliferation during megagametogenesis and cell expansion in the sporophyte. Constitutively expressed. RNAi induced loss of function in megagametogenesis results in female sterility.35S:RNAi plants have reduced stature.
NODE_310876_length_41201_cov_11.864202	21298	23301	AT3G06410.1	protein_coding	Zinc finger C-x8-C-x5-C-x3-H type family protein
NODE_556976_length_515883_cov_11.831843	116511	119553	AT3G06510.2	protein_coding	Glycosyl hydrolase superfamily protein	Encodes a protein with beta-glucosidase activity, mutants show increased sensitivity to freezing
NODE_556976_length_515883_cov_11.831843	122515	133847	AT3G06530.2	protein_coding	ARM repeat superfamily protein
NODE_611102_length_178490_cov_12.235626	164097	165767	AT3G06660.1	protein_coding	PAPA-1-like family protein / zinc finger (HIT type) family protein
NODE_451099_length_153216_cov_11.882094	63029	65148	AT3G06850.1	protein_coding	2-oxoacid dehydrogenases acyltransferase family protein	dihydrolipoamide branched chain acyltransferase
NODE_207545_length_243699_cov_10.605045	196085	200472	AT3G07020.1	protein_coding	UDP-Glycosyltransferase superfamily protein
NODE_107141_length_116032_cov_12.657095	61180	63619	AT3G07140.1	protein_coding	GPI transamidase component Gpi16 subunit family protein
NODE_107141_length_116032_cov_12.657095	63766	64507	AT3G07150.1	protein_coding
NODE_107141_length_116032_cov_12.657095	82444	85587	AT3G07180.1	protein_coding	GPI transamidase component PIG-S-related
NODE_107141_length_116032_cov_12.657095	91223	92143	AT3G07195.1	protein_coding	RPM1-interacting protein 4 (RIN4) family protein
NODE_512561_length_14546_cov_13.659287	6994	9636	AT3G07290.1	protein_coding	Pentatricopeptide repeat (PPR) superfamily protein
NODE_404684_length_149106_cov_14.885444	62450	64021	AT3G07320.1	protein_coding	O-Glycosyl hydrolases family 17 protein
NODE_413584_length_71866_cov_11.694098	19960	20421	AT3G07490.1	protein_coding	ARF-GAP domain 11	A member of ARF GAP domain (AGD), A thaliana has 15 members, grouped into four classes.
NODE_413584_length_71866_cov_11.694098	13227	16568	AT3G07520.1	protein_coding	glutamate receptor 1.4	member of Putative ligand-gated ion channel subunit family. Contains a functional cation - permeable pore domain. Involved in cellular cation homeostasis.
NODE_648856_length_292219_cov_11.492312	112479	113280	AT3G07590.2	protein_coding	Small nuclear ribonucleoprotein family protein
NODE_650320_length_83255_cov_9.893976	57133	61521	AT3G07770.1	protein_coding	HEAT SHOCK PROTEIN 89.1
NODE_610543_length_401805_cov_12.927773	202929	204257	AT3G08580.1	protein_coding	ADP/ATP carrier 1	mitochondrial ADP/ATP carrier
NODE_610543_length_401805_cov_12.927773	181462	183986	AT3G08620.1	protein_coding	RNA-binding KH domain-containing protein
NODE_610543_length_401805_cov_12.927773	179777	180799	AT3G08630.1	protein_coding	Protein of unknown function (DUF3411)
NODE_610543_length_401805_cov_12.927773	8966	13773	AT3G08930.1	protein_coding	LMBR1-like membrane protein
NODE_149038_length_178972_cov_11.056512	15689	17641	AT3G09200.1	protein_coding	Ribosomal protein L10 family protein
NODE_632334_length_244345_cov_12.002116	241375	244351	AT3G09560.2	protein_coding	Lipin family protein
NODE_590156_length_62320_cov_10.862420	17030	19148	AT3G09690.1	protein_coding	alpha/beta-Hydrolases superfamily protein
NODE_543463_length_46315_cov_11.278462	37994	39370	AT3G10760.1	protein_coding	Homeodomain-like superfamily protein
NODE_481326_length_52357_cov_10.405256	28376	30294	AT3G10850.1	protein_coding	Metallo-hydrolase/oxidoreductase superfamily protein	glyoxalase II cytoplasmic isozyme (Glx2-2) mRNA, complete
NODE_564191_length_109023_cov_10.321941	14005	16106	AT3G10940.1	protein_coding	dual specificity protein phosphatase (DsPTP1) family protein
NODE_533423_length_53651_cov_11.124434	21019	21685	AT3G10990.1	protein_coding	F-box associated ubiquitination effector family protein
NODE_593048_length_145147_cov_11.169718	65500	67906	AT3G11010.1	protein_coding	receptor like protein 34
NODE_507002_length_42480_cov_13.025235	22583	25971	AT3G11385.1	protein_coding	Cysteine/Histidine-rich C1 domain family protein
NODE_410690_length_32545_cov_11.587126	15635	17510	AT3G11440.1	protein_coding	myb domain protein 65	Member of the R2R3-MYB gene family. Similar to GA-induced Barley myb gene. May be induced during germination in response to GA. Double mutants with MYB33 are male sterile, showing defects in pollen development and anther development. Contains a binding site for miRNA159 and may be spatially regulated by this micro RNA. The male sterile phenotype of the MYB33/MYB65 double mutant is light and tempe…
NODE_84092_length_190472_cov_12.249118	52817	54837	AT3G11490.1	protein_coding	rac GTPase activating protein
NODE_84092_length_190472_cov_12.249118	44751	48182	AT3G11520.1	protein_coding	CYCLIN B1;3	Encodes a B-type mitotic cyclin.
NODE_398454_length_151958_cov_10.790995	36863	40423	AT3G11670.1	protein_coding	UDP-Glycosyltransferase superfamily protein	Responsible for the final assembly of galactolipids in photosynthetic membranes. Provides stability to the PS I core complex (e.g. subunits PsaD, PsaE).
NODE_398454_length_151958_cov_10.790995	29957	32351	AT3G11680.1	protein_coding	Aluminium activated malate transporter family protein
NODE_652067_length_262270_cov_12.603245	215500	217450	AT3G11730.1	protein_coding	Ras-related small GTP-binding family protein	Encodes a member of the Rab GTPase family of proteins. This protein interacts with the tail region of a myosin XI protein (AT5G43900) in a GTP-dependent manner. It has also been identified as an isoprenylated protein.
NODE_652067_length_262270_cov_12.603245	227640	228242	AT3G11770.1	protein_coding	Polynucleotidyl transferase, ribonuclease H-like superfamily protein
NODE_267389_length_206166_cov_12.961948	114655	116913	AT3G12880.1	protein_coding	Plant invertase/pectin methylesterase inhibitor superfamily protein
NODE_610123_length_74979_cov_13.220342	52441	59899	AT3G13810.2	protein_coding	indeterminate(ID)-domain 11
NODE_610123_length_74979_cov_13.220342	41591	43120	AT3G13840.1	protein_coding	GRAS family transcription factor
NODE_427737_length_177196_cov_12.878999	57373	61575	AT3G13930.1	protein_coding	Dihydrolipoamide acetyltransferase, long form protein
NODE_553517_length_245196_cov_11.352448	53381	55739	AT3G14067.1	protein_coding	Subtilase family protein
NODE_600002_length_102097_cov_10.763029	80041	81987	AT3G14150.1	protein_coding	Aldolase-type TIM barrel family protein
NODE_600002_length_102097_cov_10.763029	74721	76592	AT3G14170.1	protein_coding	Plant protein of unknown function (DUF936)
NODE_600002_length_102097_cov_10.763029	67798	73787	AT3G14172.1	protein_coding
NODE_435121_length_22163_cov_10.702432	19436	21928	AT3G14415.2	protein_coding	Aldolase-type TIM barrel family protein
NODE_554674_length_106817_cov_11.137319	54745	56802	AT3G14420.1	protein_coding	Aldolase-type TIM barrel family protein
NODE_534698_length_20132_cov_13.278164	13776	15799	AT3G14450.1	protein_coding	CTC-interacting domain 9	RNA-binding protein, putative, contains Pfam profile: PF00076 RNA recognition motif. (a.k.a. RRM, RBD, or RNP domain) (2 copies). Contains PAM PABC binding domain.
NODE_534698_length_20132_cov_13.278164	8763	13049	AT3G14460.1	protein_coding	LRR and NB-ARC domains-containing disease resistance protein
NODE_534698_length_20132_cov_13.278164	3833	6982	AT3G14470.1	protein_coding	NB-ARC domain-containing disease resistance protein
NODE_244480_length_271158_cov_11.614797	59612	60992	AT3G14930.1	protein_coding	Uroporphyrinogen decarboxylase
NODE_504840_length_93814_cov_12.589890	88547	90878	AT3G15340.1	protein_coding	proton pump interactor 2	Hypothetical protein similar to PPI1, a protein that interacts with the plasma membrane H+ ATPase AHA1
NODE_413780_length_55304_cov_10.404962	9264	12747	AT3G15380.1	protein_coding	Plasma-membrane choline transporter family protein
NODE_413780_length_55304_cov_10.404962	14649	20363	AT3G15390.1	protein_coding	silencing defective 5	Encodes a novel protein that is similar to PRL1 interacting factor and is involved in virus induced silencing.
NODE_413780_length_55304_cov_10.404962	35530	36446	AT3G15450.1	protein_coding	Aluminium induced protein with YGL and LRDR motifs
NODE_194079_length_94942_cov_12.586822	13549	16034	AT3G15960.1	protein_coding	mismatched DNA binding;ATP binding
NODE_616543_length_96269_cov_11.780220	66748	68166	AT3G16370.1	protein_coding	GDSL-like Lipase/Acylhydrolase superfamily protein
NODE_616543_length_96269_cov_11.780220	64057	66429	AT3G16380.1	protein_coding	poly(A) binding protein 6	polyadenylate-binding protein, putative / PABP, putative, similar to polyadenylate-binding protein (poly(A)-binding protein) from {Arabidopsis thaliana} SP:P42731, (Cucumis sativus) GI:7528270, {Homo sapiens} SP:Q13310, {Arabidopsis thaliana} SP:Q05196; contains InterPro entry IPR000504: RNA-binding region RNP-1 (RNA recognition motif) (RRM). Member of the class III family of PABP proteins.
NODE_554210_length_76122_cov_12.379522	28053	31311	AT3G17040.1	protein_coding	high chlorophyll fluorescent 107	It is a RNA tetratricopeptide repeat-containing protein required for normal processing of transcripts from the polycistronic chloroplast psbB-psbT-psbH-petB-petD operon coding for proteins of the photosystem II and cytochrome b6/f complexes. Localizes to the chloroplast membrane. Involved in regulating plastidial gene expression and biogenesis.
NODE_554210_length_76122_cov_12.379522	17408	19454	AT3G17070.1	protein_coding	Peroxidase family protein
NODE_551848_length_118070_cov_11.578564	89224	101723	AT3G17230.1	protein_coding	invertase/pectin methylesterase inhibitor family protein
NODE_556976_length_515883_cov_11.831843	42967	45323	AT3G17910.1	protein_coding	Surfeit locus 1 cytochrome c oxidase biogenesis protein	Surfeit 1 (SURF1) mRNA. Similar to human SURF1 which is known to be involved in cytochrome c oxidase assembly.
NODE_587732_length_359006_cov_12.288429	142911	145057	AT3G18640.1	protein_coding	Zinc finger C-x8-C-x5-C-x3-H type family protein
NODE_444376_length_62420_cov_13.826610	19092	26638	AT3G18860.1	protein_coding	transducin family protein / WD-40 repeat family protein
NODE_593856_length_135299_cov_11.811913	70482	71897	AT3G18970.1	protein_coding	mitochondrial editing factor 20	Encodes a pentatricopeptide repeat protein (PPR) protein involved in mitochondrial mRNA editing.
NODE_76505_length_168104_cov_11.783158	115865	118796	AT3G19410.1	protein_coding	F-box and associated interaction domains-containing protein
NODE_504478_length_336955_cov_12.813786	50343	57489	AT3G20720.2	protein_coding
NODE_504478_length_336955_cov_12.813786	86255	88687	AT3G20800.1	protein_coding	Cell differentiation, Rcd1-like protein
NODE_257754_length_11980_cov_13.579382	2339	4821	AT3G20810.2	protein_coding	2-oxoglutarate (2OG) and Fe(II)-dependent oxygenase superfamily protein
NODE_257754_length_11980_cov_13.579382	6649	7746	AT3G20820.1	protein_coding	Leucine-rich repeat (LRR) family protein
NODE_445460_length_48297_cov_13.336729	24958	31156	AT3G20840.1	protein_coding	Integrase-type DNA-binding superfamily protein	Encodes a member of the AINTEGUMENTA-like (AIL) subclass of the AP2/EREBP family of transcription factors and is essential for quiescent center (QC) specification and stem cell activity. It is a key effector for establishment of the stem cell niche during embryonic pattern formation. It is transcribed in response to auxin accumulation and is dependent on auxin response transcription factors.
NODE_46972_length_57454_cov_11.141365	3028	4146	AT3G21120.1	protein_coding	F-box and associated interaction domains-containing protein
NODE_586820_length_341223_cov_12.859303	299528	300085	AT3G21550.1	protein_coding	DUF679 domain membrane protein 2
NODE_493302_length_49245_cov_10.762615	17648	19661	AT3G21670.1	protein_coding	Major facilitator superfamily protein
NODE_201148_length_277080_cov_11.439634	196467	202927	AT3G22310.1	protein_coding	putative mitochondrial RNA helicase 1	Sequence similarity ot DEAD-box RNA helicases. Binds RNA and DNA. Involved in drought, salt and cold stress responses.
NODE_497874_length_122837_cov_11.511377	17106	18039	AT3G22345.1	protein_coding
NODE_272402_length_6189_cov_14.594441	702	2787	AT3G22460.1	protein_coding	O-acetylserine (thiol) lyase (OAS-TL) isoform A2	Encodes a member of a family of genes with O-acetylserine(thiol)lyase activity.
NODE_21679_length_80668_cov_13.733203	25229	26965	AT3G22800.1	protein_coding	Leucine-rich repeat (LRR) family protein
NODE_227117_length_190527_cov_11.995109	116203	118388	AT3G22890.1	protein_coding	ATP sulfurylase 1	encodes ATP sulfurylase, the first enzyme in the sulfate assimilation pathway of Arabidopsis.
NODE_513115_length_101641_cov_10.909712	78084	80576	AT3G23020.1	protein_coding	Tetratricopeptide repeat (TPR)-like superfamily protein
NODE_6611_length_638729_cov_12.839528	519422	521136	AT3G23160.1	protein_coding	Protein of unknown function (DUF668)
NODE_14112_length_28238_cov_12.220235	8629	12704	AT3G23270.1	protein_coding	Regulator of chromosome condensation (RCC1) family with FYVE zinc finger domain
NODE_538480_length_102401_cov_12.699944	78641	80245	AT3G23300.1	protein_coding	S-adenosyl-L-methionine-dependent methyltransferases superfamily protein
NODE_544801_length_64951_cov_9.982125	48545	53090	AT3G23540.1	protein_coding	alpha/beta-Hydrolases superfamily protein
NODE_412635_length_64404_cov_10.743852	31444	35066	AT3G25060.1	protein_coding	Tetratricopeptide repeat (TPR)-like superfamily protein
NODE_431645_length_49475_cov_7.901567	40847	42546	AT3G25250.1	protein_coding	AGC (cAMP-dependent, cGMP-dependent and protein kinase C) kinase family protein	Arabidopsis protein kinase
NODE_431645_length_49475_cov_7.901567	26818	29173	AT3G25260.1	protein_coding	Major facilitator superfamily protein
NODE_480286_length_56552_cov_12.861420	44024	46184	AT3G26250.1	protein_coding	Cysteine/Histidine-rich C1 domain family protein
NODE_62501_length_126759_cov_12.686247	13400	15412	AT3G26490.1	protein_coding	Phototropic-responsive NPH3 family protein
NODE_62501_length_126759_cov_12.686247	2352	4102	AT3G26500.1	protein_coding	plant intracellular ras group-related LRR 2	Encodes PIRL2, a member of the Plant Intracellular Ras-group-related LRRs (Leucine rich repeat proteins). PIRLs are a distinct, plant-specific class of intracellular LRRs that likely mediate protein interactions, possibly in the context of signal transduction.
NODE_490281_length_33183_cov_12.051683	9477	11575	AT3G26810.1	protein_coding	auxin signaling F-box 2
NODE_555311_length_67328_cov_12.571248	46937	47788	AT3G27250.1	protein_coding
NODE_437439_length_66525_cov_12.160360	30398	31690	AT3G27290.1	protein_coding	RNI-like superfamily protein
NODE_525581_length_52843_cov_12.600950	712	4342	AT3G27330.1	protein_coding	zinc finger (C3HC4-type RING finger) family protein
NODE_160568_length_78050_cov_10.345599	42161	44310	AT3G27550.1	protein_coding	RNA-binding CRS1 / YhbY (CRM) domain protein
NODE_160568_length_78050_cov_10.345599	44805	46986	AT3G27560.1	protein_coding	Protein kinase superfamily protein	encodes a protein with kinase domains, including catalytic domains for serine/threonine as well as tyrosine kinases. a member of multi-gene family and is expressed in all tissues examined.
NODE_160568_length_78050_cov_10.345599	57427	59567	AT3G27570.1	protein_coding	Sucrase/ferredoxin-like family protein
NODE_512603_length_28337_cov_12.847832	6582	7244	AT3G27750.1	protein_coding
NODE_512603_length_28337_cov_12.847832	8098	9823	AT3G27770.1	protein_coding
NODE_512603_length_28337_cov_12.847832	11324	13298	AT3G27785.1	protein_coding	myb domain protein 118	putative transcription factor (MYB118)
NODE_434815_length_33855_cov_12.185999	10213	12823	AT3G27820.1	protein_coding	monodehydroascorbate reductase 4	Encodes a peroxisome membrane-bound monodehydroascorbate reductase, involved in the ascorbate-glutathione cycle which removes toxic H2O2
NODE_398454_length_151958_cov_10.790995	65907	67173	AT3G27890.1	protein_coding	NADPH:quinone oxidoreductase	Encodes NAD(P)H:quinone reductase which is an FMN binding protein that catalyzes the reduction of quinone substrates to hydroquinones.The enzyme activity was confirmed by in vitro assay.
NODE_642731_length_98185_cov_10.042715	67636	68357	AT3G27900.1	protein_coding	Protein of unknown function (DUF1184)
NODE_557300_length_104674_cov_10.591761	6633	8020	AT3G27920.1	protein_coding	myb domain protein 0	Encodes a Myb-like protein that is required for induction of trichome development.
NODE_557300_length_104674_cov_10.591761	12061	14257	AT3G27925.1	protein_coding	DegP protease 1	Encodes a DegP protease; nuclear gene encoding chloroplast-targeted protease that can degrade two lumenal proteins, plastocyanin and OE33, suggesting a role as a general-purpose protease in the thylakoid lumen. Involved in the degradation of D1 protein of PS II, hence participating in the repair of PS II damages caused by photoinhibition.
NODE_557300_length_104674_cov_10.591761	36461	38537	AT3G27960.1	protein_coding	Tetratricopeptide repeat (TPR)-like superfamily protein
NODE_557300_length_104674_cov_10.591761	62505	64496	AT3G27970.1	protein_coding	Exonuclease family protein
NODE_227008_length_31685_cov_12.799685	13584	20499	AT3G28030.1	protein_coding	5'-3' exonuclease family protein	Required for repair of pyrimidine-pyrimidinone (6-4) dimers.
NODE_537847_length_168464_cov_11.808481	156892	168253	AT3G28390.1	protein_coding	P-glycoprotein 18
NODE_446164_length_69707_cov_12.712253	42530	44163	AT3G28460.1	protein_coding	methyltransferases
NODE_446164_length_69707_cov_12.712253	53517	53867	AT3G28500.1	protein_coding	60S acidic ribosomal protein family
NODE_447166_length_139680_cov_12.207016	97752	99285	AT3G28540.1	protein_coding	P-loop containing nucleoside triphosphate hydrolases superfamily protein
NODE_557815_length_50237_cov_11.854609	3929	5743	AT3G28970.1	protein_coding	Domain of unknown function (DUF298)	Identified in a screen for mutants resistant to an anti-auxin. Encodes a protein with unknown function that shares homology with DCN protein family.
NODE_410045_length_216743_cov_12.835159	139407	141005	AT3G28980.1	protein_coding	Protein of unknown function (DUF1216)
NODE_49456_length_140197_cov_12.689238	138083	139009	AT3G28990.1	protein_coding	Plant protein 1589 of unknown function
NODE_552886_length_61364_cov_13.233443	21111	23690	AT3G29180.1	protein_coding	Protein of unknown function (DUF1336)
NODE_75724_length_31645_cov_11.551208	8921	11491	AT3G29810.1	protein_coding	COBRA-like protein 2 precursor
NODE_469100_length_42102_cov_12.879721	409	1261	AT3G30370.1	protein_coding
NODE_550877_length_84509_cov_12.094132	64134	66721	AT3G32030.1	protein_coding	Terpenoid cyclases/Protein prenyltransferases superfamily protein
NODE_535843_length_7098_cov_10.494082	3568	7115	AT3G32400.1	protein_coding	Actin-binding FH2/DRF autoregulatory protein
NODE_275424_length_11582_cov_9.243309	4746	6551	AT3G42170.1	protein_coding	BED zinc finger ;hAT family dimerisation domain	transposase-like gene with conserved domains from the family of hAT transposases that includes hobo from Drosophila melanogaster, Activator (Ac) from maize, and Tam3 from snapdragon but lacks several amino acids known to be essential for Ac transposition5. The DAYSLEEPER gene lacks 8 bp duplications and TIRs (a common feature of transcriptionally silent hAT transposases), however, DAYSLEEPER expr…
NODE_308565_length_29475_cov_12.624598	24433	27434	AT3G43270.1	protein_coding	Plant invertase/pectin methylesterase inhibitor superfamily
NODE_571615_length_96051_cov_12.077938	77879	80358	AT3G43590.1	protein_coding	zinc knuckle (CCHC-type) family protein
NODE_571615_length_96051_cov_12.077938	80827	85492	AT3G43600.1	protein_coding	aldehyde oxidase 2	Encodes an aldehyde oxidase. AAO2 does not appear to act on abscisic aldehyde in vitro but it is possible that it may function in abscisic acid biosynthesis when the activity of At2g27150 (AAO3), the primary abscisic aldehyde oxidase, is lost.
NODE_557172_length_25815_cov_13.137594	21370	23469	AT3G43850.1	protein_coding
NODE_340017_length_4066_cov_8.886128	2492	3879	AT3G43960.1	protein_coding	Cysteine proteinases superfamily protein
NODE_131603_length_144729_cov_10.459183	18197	20083	AT3G44280.1	protein_coding
NODE_131603_length_144729_cov_10.459183	119393	121560	AT3G44350.2	protein_coding	NAC domain containing protein 61
NODE_539165_length_21012_cov_9.260660	685	4842	AT3G44370.1	protein_coding	Membrane insertion protein, OxaA/YidC with tetratricopeptide repeat domain
NODE_581904_length_127914_cov_9.909221	44229	47778	AT3G44540.1	protein_coding	fatty acid reductase 4	Encodes a member of the eight-member gene family encoding alcohol-forming fatty acyl-CoA reductases (FARs) identified in Arabidopsis thaliana. Three of the FARs, FAR1 (At5g22500), FAR4 (At3g44540) and FAR5 (At3g44550), are shown to generate the fatty alcohols found in root, seed coat, and wound-induced leaf tissue.
NODE_412666_length_24936_cov_10.361084	19507	24431	AT3G44730.1	protein_coding	kinesin-like protein 1
NODE_379905_length_39005_cov_8.646046	17469	18996	AT3G44890.1	protein_coding	ribosomal protein L9	Plastid ribosomal protein CL9
NODE_442743_length_112369_cov_12.909379	81842	85125	AT3G45300.1	protein_coding	isovaleryl-CoA-dehydrogenase	Encodes isovaleryl-coenzyme a dehydrogenase. Mutants have increases in 12 seed free amino acids, accumulation of seed homomethionine and 3-isovaleroyloxypropyl-glucosinolate, with a concomitant decrease in seed 3-benzoyloxypropyl-glucosinolate.
NODE_39141_length_299283_cov_12.058063	15263	16848	AT3G45400.1	protein_coding	exostosin family protein
NODE_531006_length_88275_cov_12.112818	36069	39142	AT3G45740.1	protein_coding	hydrolase family protein / HAD-superfamily protein
NODE_531006_length_88275_cov_12.112818	31319	35237	AT3G45750.1	protein_coding	Nucleotidyltransferase family protein
NODE_537936_length_46602_cov_13.645080	43765	46179	AT3G45760.1	protein_coding	Nucleotidyltransferase family protein
NODE_85183_length_45342_cov_12.733183	25961	28002	AT3G45770.1	protein_coding	Polyketide synthase, enoylreductase family protein
NODE_443056_length_44913_cov_13.183711	9062	13489	AT3G45810.1	protein_coding	ferric reductase-like transmembrane component family protein
NODE_443056_length_44913_cov_13.183711	28289	33340	AT3G45850.1	protein_coding	P-loop containing nucleoside triphosphate hydrolases superfamily protein
NODE_370381_length_39160_cov_13.196298	13552	15332	AT3G46210.6	protein_coding	Ribosomal protein S5 domain 2-like superfamily protein
NODE_370381_length_39160_cov_13.196298	8087	13008	AT3G46220.2	protein_coding
NODE_426717_length_31565_cov_8.774276	19221	22016	AT3G46240.1	protein_coding
NODE_11619_length_2119_cov_24.171307	106	2157	AT3G46270.1	protein_coding	receptor protein kinase-related
NODE_505516_length_30977_cov_11.725442	23953	24723	AT3G46560.1	protein_coding	Tim10/DDP family zinc finger protein	Encodes a small zinc finger-like protein that is a component of the mitochondrial protein import apparatus.
NODE_533169_length_260000_cov_12.187269	256053	259226	AT3G46590.2	protein_coding	TRF-like 1	Encodes a protein that specifically binds plant telomeric DNA (TTTAGGG)n repeats. Involved in bending DNA. Expressed throughout the plant with highest levels in flowers.
NODE_533169_length_260000_cov_12.187269	238581	239756	AT3G46620.1	protein_coding	zinc finger (C3HC4-type RING finger) family protein
NODE_533169_length_260000_cov_12.187269	236185	237525	AT3G46630.1	protein_coding	Protein of unknown function (DUF3223)
NODE_533169_length_260000_cov_12.187269	225024	230700	AT3G46660.1	protein_coding	UDP-glucosyl transferase 76E12
NODE_564636_length_45951_cov_12.161084	22892	24383	AT3G46820.1	protein_coding	type one serine/threonine protein phosphatase 5	Encodes the catalytic subunit of a Type 1 phosphoprotein Ser/Thr phosphatase, expressed in roots, shoots and flowers.
NODE_572701_length_65527_cov_10.967280	53974	55250	AT3G46870.1	protein_coding	Pentatricopeptide repeat (PPR) superfamily protein
NODE_366588_length_28390_cov_11.744241	3497	3973	AT3G46900.1	protein_coding	copper transporter 2	encodes a member of copper transporter family and functionally complements a high affinity copper transporter mutant in yeast
NODE_206793_length_123497_cov_12.580589	67132	71577	AT3G46920.1	protein_coding	Protein kinase superfamily protein with octicosapeptide/Phox/Bem1p domain
NODE_206793_length_123497_cov_12.580589	48232	52701	AT3G46970.1	protein_coding	alpha-glucan phosphorylase 2	Encodes a cytosolic alpha-glucan phosphorylase. In vitro, the enzyme has a preference for branched polysaccharides, such as glycogen.
NODE_206793_length_123497_cov_12.580589	37905	39530	AT3G46990.1	protein_coding	Protein of unknown function (DUF740)
NODE_280654_length_251757_cov_12.693518	32145	33882	AT3G47080.1	protein_coding	Tetratricopeptide repeat (TPR)-like superfamily protein
NODE_263633_length_10818_cov_13.496764	8383	9624	AT3G47120.1	protein_coding	RNA recognition motif (RRM)-containing protein
NODE_403252_length_56036_cov_10.767578	5129	6256	AT3G47150.1	protein_coding	F-box and associated interaction domains-containing protein
NODE_263633_length_10818_cov_13.496764	2366	4153	AT3G47160.2	protein_coding	RING/U-box superfamily protein
NODE_549859_length_32646_cov_13.834252	18319	21423	AT3G47450.2	protein_coding	P-loop containing nucleoside triphosphate hydrolases superfamily protein	Encodes a protein with similarity to the bacterial YqeH GTPase required for proper ribosome assembly. In Arabidopsis, mutant analyses show that this protein regulates growth and hormonal signaling in plants. It also attenuates oxidative stress and reactive oxygen species (ROS). It also seems to be involved in regulating leaf senescence and cell death. This gene product is also involved in nitric …
NODE_584798_length_159185_cov_11.472858	72388	73039	AT3G47650.1	protein_coding	DnaJ/Hsp40 cysteine-rich domain superfamily protein
NODE_584798_length_159185_cov_11.472858	67804	71291	AT3G47660.1	protein_coding	Regulator of chromosome condensation (RCC1) family protein
NODE_584798_length_159185_cov_11.472858	48335	50211	AT3G47690.1	protein_coding	microtubule end binding protein EB1A	encodes a homolog of animal microtubule-end-binding protein. There are two other members of this family. EB1 forms foci at regions where the minus ends of microtubules are gathered during mitosis and early cytokinesis.
NODE_403744_length_100181_cov_13.943692	83543	86824	AT3G47780.1	protein_coding	ABC2 homolog 6	member of ATH subfamily
NODE_522924_length_238913_cov_11.791983	223297	227513	AT3G47790.1	protein_coding	ABC2 homolog 7	member of ATH subfamily
NODE_522924_length_238913_cov_11.791983	230929	232637	AT3G47810.3	protein_coding	Calcineurin-like metallo-phosphoesterase superfamily protein	Homolog of yeast retromer subunit VPS29. Part of a retromer-like protein complex involved in endosome to lysosome protein transport.
NODE_414192_length_55140_cov_12.515270	21692	23293	AT3G47820.1	protein_coding	PLANT U-BOX 39
NODE_359615_length_43207_cov_11.764228	33480	34853	AT3G47830.1	protein_coding	DNA glycosylase superfamily protein
NODE_395436_length_95576_cov_13.616849	2337	4177	AT3G47980.1	protein_coding	Integral membrane HPP family protein
NODE_395436_length_95576_cov_13.616849	8578	11280	AT3G47990.1	protein_coding	SUGAR-INSENSITIVE 3
NODE_395436_length_95576_cov_13.616849	84600	88206	AT3G48170.1	protein_coding	aldehyde dehydrogenase 10A9	Arabidopsis thaliana putative betaine aldehyde dehydrogenase
NODE_167075_length_103948_cov_14.045244	51649	82083	AT3G48190.1	protein_coding	ataxia-telangiectasia mutated	encodes a homolog of the human ATM gene, which is mutated in ataxia telangiectasia, a chromosome instability disorder. Characterization of mutants suggest a role in repairing DNA in response to ionizing radiation as well as during meiosis. The protein has kinase domains and shows kinase activity in orthologs. There is also evidence that ATM might be involved in the telomerase-independent process …
NODE_167075_length_103948_cov_14.045244	82428	86697	AT3G48195.1	protein_coding	Phox (PX) domain-containing protein
NODE_167075_length_103948_cov_14.045244	87253	91633	AT3G48200.1	protein_coding
NODE_590268_length_85599_cov_12.577285	40337	42311	AT3G48210.1	protein_coding
NODE_590268_length_85599_cov_12.577285	20492	22348	AT3G48250.1	protein_coding	Pentatricopeptide repeat (PPR) superfamily protein
NODE_544382_length_106578_cov_12.417188	10447	13723	AT3G48500.2	protein_coding	Nucleic acid-binding, OB-fold-like protein
NODE_653270_length_44761_cov_11.823351	4610	5598	AT3G48600.2	protein_coding	SWIB complex BAF60b domain-containing protein
NODE_653270_length_44761_cov_11.823351	1293	3963	AT3G48610.1	protein_coding	non-specific phospholipase C6
NODE_503505_length_338873_cov_12.705123	314382	314591	AT3G48660.1	protein_coding	Protein of unknown function (DUF 3339)
NODE_432015_length_88331_cov_13.849113	67358	68475	AT3G48890.1	protein_coding	membrane-associated progesterone binding protein 3	putative progesterone-binding protein homolog (Atmp2) mRNA,
NODE_629791_length_92234_cov_11.672322	74973	76807	AT3G49055.1	protein_coding
NODE_629791_length_92234_cov_11.672322	77197	81639	AT3G49060.1	protein_coding	U-box domain-containing protein kinase family protein
NODE_34532_length_60895_cov_12.163774	58273	60152	AT3G49290.1	protein_coding	ABL interactor-like protein 2	One of four ABI-like proteins.
NODE_581620_length_132086_cov_10.042919	4754	5570	AT3G49440.1	protein_coding	F-box associated ubiquitination effector family protein
NODE_532900_length_120811_cov_11.294551	23071	26815	AT3G49490.1	protein_coding
NODE_315754_length_44403_cov_14.036394	6203	8236	AT3G49530.1	protein_coding	NAC domain containing protein 62	Transcription factor that serves as a molecular link between cold signals and pathogen resistance responses. Undergoes proteolytic processing triggered by cold-induced changes in membrane fluidity.
NODE_447065_length_71912_cov_12.326524	53040	56133	AT3G49670.1	protein_coding	Leucine-rich receptor-like protein kinase family protein	Encodes a CLAVATA1-related receptor kinase-like protein required for both shoot and flower meristem function. Very similar to BAM1,with more than 85% a.a. identity. It has a broad expression pattern and is involved in vascular strand development in the leaf, control of leaf shape, size and symmetry, male gametophyte development and ovule specification and function. Anthers of double mutants (bam1…
NODE_597246_length_66735_cov_9.486506	4699	6992	AT3G50000.1	protein_coding	casein kinase II, alpha chain 2	casein kinase II catalytic subunit alpha
NODE_526448_length_79572_cov_12.690532	78545	79123	AT3G50020.1	protein_coding	Serine protease inhibitor, potato inhibitor I-type family protein	Predicted to encode a PR (pathogenesis-related) peptide that belongs to the PR-6 proteinase inhibitor family. Six putative PR-6-type protein encoding genes are found in Arabidopsis: At2g38900, At2g38870, At5g43570, At5g43580, At3g50020 and At3g46860.
NODE_526448_length_79572_cov_12.690532	71406	73046	AT3G50030.1	protein_coding	ARM-repeat/Tetratricopeptide repeat (TPR)-like protein
NODE_526448_length_79572_cov_12.690532	68626	70154	AT3G50040.1	protein_coding
NODE_526448_length_79572_cov_12.690532	61321	62247	AT3G50060.1	protein_coding	myb domain protein 77	Encodes a member of the R2R3 transcription factor gene family. Expressed in response to potassium deprivation and auxin. Involved in lateral root development. Interacts with ARF7 and regulates the expression of some auxin responsive genes.
NODE_526448_length_79572_cov_12.690532	33631	36803	AT3G50110.1	protein_coding	PTEN 3
NODE_526448_length_79572_cov_12.690532	3096	3941	AT3G50220.1	protein_coding	Protein of unknown function (DUF579)
NODE_412398_length_103001_cov_12.500471	32147	35499	AT3G50230.1	protein_coding	Leucine-rich repeat protein kinase family protein
NODE_412398_length_103001_cov_12.500471	36700	42235	AT3G50240.1	protein_coding	ATP binding microtubule motor family protein	Encodes a kinesin-related protein.
NODE_412398_length_103001_cov_12.500471	53689	55032	AT3G50270.1	protein_coding	HXXXD-type acyl-transferase family protein
NODE_412398_length_103001_cov_12.500471	56081	57606	AT3G50280.1	protein_coding	HXXXD-type acyl-transferase family protein
NODE_362146_length_6490_cov_12.866718	4028	5239	AT3G50300.1	protein_coding	HXXXD-type acyl-transferase family protein
NODE_362146_length_6490_cov_12.866718	2053	3081	AT3G50310.1	protein_coding	mitogen-activated protein kinase kinase kinase 20	member of MEKK subfamily
NODE_509158_length_218608_cov_13.598807	102519	103377	AT3G50360.1	protein_coding	centrin2
NODE_509158_length_218608_cov_13.598807	94394	101844	AT3G50370.1	protein_coding
NODE_509158_length_218608_cov_13.598807	52918	67049	AT3G50380.1	protein_coding	Protein of unknown function (DUF1162)
NODE_509158_length_218608_cov_13.598807	36210	36968	AT3G50410.1	protein_coding	OBF binding protein 1	Arabidopsis Dof protein containing a single 51-amino acid zinc finger DNA-binding domain, which may play an important roles in plant growth and development.
NODE_265794_length_99004_cov_12.367975	48374	49784	AT3G50520.1	protein_coding	Phosphoglycerate mutase family protein
NODE_265794_length_99004_cov_12.367975	40242	42943	AT3G50530.2	protein_coding	CDPK-related kinase	CDPK-related kinase
NODE_414441_length_19661_cov_11.611922	12677	15442	AT3G50560.1	protein_coding	NAD(P)-binding Rossmann-fold superfamily protein
NODE_503020_length_78992_cov_12.087642	3709	4278	AT3G50570.1	protein_coding	hydroxyproline-rich glycoprotein family protein
NODE_357764_length_202931_cov_12.864224	19477	27663	AT3G50590.1	protein_coding	Transducin/WD40 repeat-like superfamily protein
NODE_357764_length_202931_cov_12.864224	18233	18904	AT3G50610.1	protein_coding
NODE_494154_length_77911_cov_12.712621	20927	21786	AT3G50630.1	protein_coding	KIP-related protein 2	Kip-related protein (KRP) gene, encodes CDK (cyclin-dependent kinase) inhibitor (CKI), negative regulator of cell division. A member of seven KRP genes found in Arabidopsis thaliana. Differential expression patterns for distinct KRPs were revealed by in situ hybridization. Gene was isolated from a yeast two hybrid screen as an interacting protein of CDC2A. Recombinant protein has a strong kinase …
NODE_555263_length_108064_cov_11.224117	72688	73495	AT3G50640.1	protein_coding
NODE_212723_length_17404_cov_12.761032	15791	17401	AT3G50650.1	protein_coding	GRAS family transcription factor
NODE_212723_length_17404_cov_12.761032	7977	10862	AT3G50660.1	protein_coding	Cytochrome P450 superfamily protein	Encodes a 22&#945; hydroxylase whose reaction is a rate-limiting step in brassinosteroid biosynthetic pathway. The protein is a member of CYP90B gene family. CLM is an epi-allele with small, compressed rosette, reduced internode length, and reduced fertility, appears in selfed ddm mutant plants possibly due to loss of cytosine methylation. Transcripts accumulate in actively growing tissues, and G…
NODE_592204_length_167710_cov_13.314084	23784	26883	AT3G50670.1	protein_coding	U1 small nuclear ribonucleoprotein-70K	Encodes U1 snRNP 70K
NODE_544643_length_169536_cov_11.301022	33173	34394	AT3G51000.1	protein_coding	alpha/beta-Hydrolases superfamily protein
NODE_503660_length_271753_cov_12.869555	82839	85871	AT3G51130.1	protein_coding
NODE_503660_length_271753_cov_12.869555	87027	88318	AT3G51140.1	protein_coding	Protein of unknown function (DUF3353)
NODE_57315_length_117538_cov_12.634195	72304	73806	AT3G51940.1	protein_coding
NODE_610638_length_354394_cov_11.993476	58200	60284	AT3G52170.2	protein_coding	DNA binding
NODE_610638_length_354394_cov_11.993476	54009	57425	AT3G52180.1	protein_coding	dual specificity protein phosphatase (DsPTP1) family protein	Encodes a plant-specific protein phosphatase that contains a protein tyrosine phosphatase (PTP) catalytic domain and a kinase interaction sequence (KIS) domain. This protein interacts with the plant SnRK AKIN11. Binds starch. Localized in the chloroplast.
NODE_610638_length_354394_cov_11.993476	50518	53303	AT3G52190.1	protein_coding	phosphate transporter traffic facilitator1	Encodes a plant specific protein structurally related to the SEC12 proteins of the early secretory pathway. Mutation of PHF1 impairs Pi transport. Expression was detected in all tissues, and was induced by Pi starvation. Localized in endoplasmic reticulum (ER), and mutation of PHF1 resulted in ER retention and reduced accumulation of the plasma membrane PHT1;1 transporter.
NODE_496490_length_62690_cov_14.395278	52236	58232	AT3G52200.2	protein_coding	Dihydrolipoamide acetyltransferase, long form protein	dihydrolipoamide S-acetyltransferase (LTA3) mRNA, nuclear
NODE_496490_length_62690_cov_14.395278	47379	48777	AT3G52220.1	protein_coding
NODE_496490_length_62690_cov_14.395278	45964	47036	AT3G52230.1	protein_coding
NODE_636570_length_152866_cov_12.958493	140099	145486	AT3G52870.1	protein_coding	IQ calmodulin-binding motif family protein
NODE_284032_length_7698_cov_6.842556	4541	6064	AT3G53150.1	protein_coding	UDP-glucosyl transferase 73D1
NODE_576744_length_492741_cov_12.857154	12162	13850	AT3G53170.1	protein_coding	Tetratricopeptide repeat (TPR)-like superfamily protein
NODE_576744_length_492741_cov_12.857154	28440	30059	AT3G53210.1	protein_coding	nodulin MtN21 /EamA-like transporter family protein
NODE_576744_length_492741_cov_12.857154	32165	35522	AT3G53230.1	protein_coding	ATPase, AAA-type, CDC48 protein
NODE_568873_length_105382_cov_12.914919	65108	66866	AT3G53790.1	protein_coding	TRF-like 4	Arabidopsis thaliana telomere-binding protein, putative (At3g53790)
NODE_568873_length_105382_cov_12.914919	68210	69903	AT3G53800.1	protein_coding	Fes1B	Encodes one of the Arabidopsis orthologs of the human Hsp70-binding protein 1 (HspBP-1) and yeast Fes1p: Fes1A (AT3G09350), Fes1B (AT3G53800), Fes1C (AT5G02150).
NODE_514169_length_178541_cov_12.731215	57698	64011	AT3G54230.2	protein_coding	suppressor of abi3-5	Encodes a splicing factor SUA (suppressor of abi3-5), homologous to the human protein RBM5. Controls alternative splicing of the developmental regulator ABI3.
NODE_514169_length_178541_cov_12.731215	55650	56927	AT3G54240.1	protein_coding	alpha/beta-Hydrolases superfamily protein
NODE_617191_length_468918_cov_11.854128	261868	268936	AT3G54270.1	protein_coding	sucrose-6F-phosphate phosphohydrolase family protein
NODE_267389_length_206166_cov_12.961948	174231	176395	AT3G54710.1	protein_coding	homolog of yeast CDT1 B homolog of yeast CDT1 B	Encodes a cyclin-dependent protein kinase. Involved in nuclear DNA replication and plastid division.
NODE_267389_length_206166_cov_12.961948	162448	164226	AT3G54740.2	protein_coding	Protein of unknown function, DUF593
NODE_267389_length_206166_cov_12.961948	149927	154915	AT3G54760.1	protein_coding	dentin sialophosphoprotein-related
NODE_267389_length_206166_cov_12.961948	143522	145965	AT3G54770.1	protein_coding	RNA-binding (RRM/RBD/RNP motifs) family protein
NODE_267389_length_206166_cov_12.961948	137576	140099	AT3G54780.1	protein_coding	Zinc finger (C3HC4-type RING finger) family protein
NODE_267389_length_206166_cov_12.961948	134647	137179	AT3G54790.1	protein_coding	ARM repeat superfamily protein
NODE_267389_length_206166_cov_12.961948	128743	132293	AT3G54800.2	protein_coding	Pleckstrin homology (PH) and lipid-binding START domains-containing protein
NODE_267389_length_206166_cov_12.961948	119161	120447	AT3G54810.2	protein_coding	Plant-specific GATA-type zinc finger transcription factor family protein	Encodes a protein containing a GATA type zinc finger domain that is expressed in the embryo axis and involved in germination. Mutants have a reduced rate of germination even when stratified.
NODE_569191_length_341186_cov_12.762113	231784	237366	AT3G54820.1	protein_coding	plasma membrane intrinsic protein 2;5
NODE_16382_length_31056_cov_15.431221	28977	31036	AT3G54830.1	protein_coding	Transmembrane amino acid transporter family protein
NODE_16382_length_31056_cov_15.431221	19355	21763	AT3G54840.1	protein_coding	Ras-related small GTP-binding family protein	Encodes a novel Rab-like GTP-ase that is localized to the peripheral membrane of the endosome.
NODE_16382_length_31056_cov_15.431221	16126	18592	AT3G54850.1	protein_coding	plant U-box 14	Encodes a protein with a typical U-box domain followed by an Armadillo repeat region, a domain organization that is frequently found in plant U-box proteins. Displays ubiquitin ligase activity in vitro.
NODE_16382_length_31056_cov_15.431221	10069	15654	AT3G54860.2	protein_coding	Sec1/munc18-like (SM) proteins superfamily	Homologous to yeast VPS33. Forms a complex with VCL1 and AtVPS11. Involved in vacuolar biogenesis.
NODE_219198_length_214981_cov_11.700839	206528	209581	AT3G55060.1	protein_coding
NODE_533742_length_88657_cov_13.005832	58719	62610	AT3G55260.1	protein_coding	beta-hexosaminidase 1	Encodes a protein with &#946;-hexosaminidase activity (the enzyme is active with p-nitrophenyl-&#946;-N-acetylglucosaminide as substrate but displayed only a minor activity toward p-nitrophenyl-&#946;-N-acetylgalactosaminide). The enzyme displays no distinct preference for a specific terminal GlcNAc residue and indeed cleaved the asialoagalactodabsylglycopeptide GnGn to a mixture of products.
NODE_591653_length_124096_cov_11.050283	11767	12265	AT3G55790.1	protein_coding
NODE_497011_length_164412_cov_12.771441	14683	17210	AT3G55870.1	protein_coding	ADC synthase superfamily protein
NODE_497011_length_164412_cov_12.771441	78353	80770	AT3G55950.1	protein_coding	CRINKLY4 related 3
NODE_582689_length_186639_cov_11.880652	83838	85184	AT3G56400.1	protein_coding	WRKY DNA-binding protein 70	member of WRKY Transcription Factor; Group III. Function as activator of SA-dependent defense genes and a repressor of JA-regulated genes. WRKY70-controlled suppression of JA-signaling is partly executed by NPR1.
NODE_608695_length_160806_cov_13.181629	79057	80622	AT3G56630.1	protein_coding	cytochrome P450, family 94, subfamily D, polypeptide 2	member of CYP94D
NODE_354438_length_52341_cov_14.358839	20225	21792	AT3G56780.1	protein_coding	FBD, F-box and Leucine Rich Repeat domains containing protein
NODE_156331_length_154202_cov_12.768285	66353	67863	AT3G57080.1	protein_coding	Eukaryotic rpb5 RNA polymerase subunit family protein	Non-catalytic subunit unique to Nuclear DNA-dependent RNA polymerase V; homologous to budding yeast RPB5.
NODE_21679_length_80668_cov_13.733203	67431	69711	AT3G57130.1	protein_coding	Ankyrin repeat family protein / BTB/POZ domain-containing protein	Encodes BOP1. Contains Pfam domain, PF00023: Ankyrin repeat and Pfam domain, PF00651: BTB/POZ domain. Lines carrying recessive mutations exhibit a number of visible defects, most pronounced being ectopic outgrowths of in leaf petioles of rosette leaves. Along with BOP2, BOP1 is required for nectary development and formation of normal abscission zones.Forms homodimers and heterodimers with BOP2. N…
NODE_21679_length_80668_cov_13.733203	64019	66565	AT3G57140.2	protein_coding	sugar-dependent 1-like
NODE_21679_length_80668_cov_13.733203	61416	63101	AT3G57150.1	protein_coding	homologue of NAP57	Encodes a putative pseudouridine synthase (NAP57).
NODE_21679_length_80668_cov_13.733203	51033	53378	AT3G57180.1	protein_coding	P-loop containing nucleoside triphosphate hydrolases superfamily protein
NODE_21679_length_80668_cov_13.733203	48855	50565	AT3G57190.1	protein_coding	peptide chain release factor, putative
NODE_21679_length_80668_cov_13.733203	44292	47094	AT3G57200.1	protein_coding
NODE_21679_length_80668_cov_13.733203	39213	41603	AT3G57220.1	protein_coding	Glycosyl transferase family 4 protein
NODE_21679_length_80668_cov_13.733203	34982	38216	AT3G57230.1	protein_coding	AGAMOUS-like 16	MADS-box transcription factor. Expressed in leaf, root and stem, with higher RNA accumulation in guard cells and trichomes.
NODE_21679_length_80668_cov_13.733203	33074	34146	AT3G57240.1	protein_coding	beta-1,3-glucanase 3	encodes a member of glycosyl hydrolase family 17
NODE_503505_length_338873_cov_12.705123	2902	3414	AT3G57250.1	protein_coding	Emsy N Terminus (ENT) domain-containing protein
NODE_55656_length_195298_cov_12.615475	70462	73296	AT3G57260.1	protein_coding	beta-1,3-glucanase 2	beta 1,3-glucanase
NODE_6611_length_638729_cov_12.839528	404618	406960	AT3G57510.1	protein_coding	Pectin lyase-like superfamily protein	Encodes ADPG1, a polygalacturonase protein involved in silique and anther dihiscence. Loss of function mutations have reduced seed set, indehiscent fruit and reduced pollen shedding.
NODE_6611_length_638729_cov_12.839528	433130	436840	AT3G57520.1	protein_coding	seed imbibition 2
NODE_6611_length_638729_cov_12.839528	440932	443311	AT3G57530.1	protein_coding	calcium-dependent protein kinase 32	Calcium-dependent Protein Kinase. ABA signaling component that regulates the ABA-responsive gene expression via ABF4. AtCPK32 has autophosphorylation activity and can phosphorylate ABF4 in vitro
NODE_456075_length_77745_cov_14.162377	48599	51193	AT3G57680.1	protein_coding	Peptidase S41 family protein
NODE_630594_length_323993_cov_12.583512	174653	176240	AT3G58010.1	protein_coding	plastoglobulin 34kD
NODE_617191_length_468918_cov_11.854128	262907	264355	AT3G58020.1	protein_coding	Chaperone DnaJ-domain superfamily protein
NODE_254721_length_179168_cov_13.185926	104944	105812	AT3G58170.1	protein_coding	BET1P/SFT1P-like protein 14A	Encodes a Bet1/Sft1-like SNARE protein which fully suppresses the temperature-sensitive growth defect in <i>sft1-1</i> yeast cells; however, it cannot support the deletion of the yeast BET1 gene (<i>bet1&#916;</i>).
NODE_615043_length_67225_cov_12.398870	43429	44647	AT3G58680.1	protein_coding	multiprotein bridging factor 1B	One of three genes in A. thaliana encoding multiprotein bridging factor 1, a highly conserved transcriptional coactivator. May serve as a bridging factor between a bZIP factor and TBP. Its expression is developmentally regulated.
NODE_615043_length_67225_cov_12.398870	59351	62016	AT3G58740.1	protein_coding	citrate synthase 1	Encodes a peroxisomal citrate synthase that is expressed in siliques and developing seeds.
NODE_447166_length_139680_cov_12.207016	10811	14472	AT3G58790.1	protein_coding	galacturonosyltransferase 15	Encodes a protein with putative galacturonosyltransferase activity.
NODE_447166_length_139680_cov_12.207016	17036	18058	AT3G58800.1	protein_coding
NODE_447166_length_139680_cov_12.207016	22160	23299	AT3G58810.1	protein_coding	metal tolerance protein A2	Member of Zinc transporter (ZAT) family. Contributes to basic cellular Zn tolerance and controls Zn partitioning, particularly under conditions of high rates of Zn influx into the root symplasm. Localizes to the vacuolar membrane.
NODE_343105_length_86868_cov_13.478726	70951	71928	AT3G58840.1	protein_coding	Tropomyosin-related
NODE_343105_length_86868_cov_13.478726	69556	69913	AT3G58850.1	protein_coding	phy rapidly regulated 2	Encodes PHYTOCHROME RAPIDLY REGULATED2 (PAR2), an atypical basic helix-loop-helix (bHLP) protein. Closely related to PAR1 (At2g42870). Up regulated after simulated shade perception. Acts in the nucleus to control plant development and as a negative regulator of shade avoidance response. Functions as transcriptional repressor of auxin-responsive genes SAUR15 (AT4G38850) and SAUR68 (AT1G29510).
NODE_343105_length_86868_cov_13.478726	38992	40536	AT3G58860.1	protein_coding	F-box/RNI-like superfamily protein
NODE_343105_length_86868_cov_13.478726	14614	16328	AT3G58920.1	protein_coding	F-box/RNI-like superfamily protein
NODE_343105_length_86868_cov_13.478726	279	1949	AT3G58970.1	protein_coding	magnesium transporter 6	Transmembrane magnesium transporter. One of nine family members.
NODE_524161_length_491905_cov_12.394300	413576	424224	AT3G59100.1	protein_coding	glucan synthase-like 11	encodes a protein similar to callose synthase
NODE_524161_length_491905_cov_12.394300	406615	408465	AT3G59130.1	protein_coding	Cysteine/Histidine-rich C1 domain family protein
NODE_483455_length_120751_cov_13.681783	16851	18563	AT3G59590.1	protein_coding	jacalin lectin family protein
NODE_580836_length_80626_cov_13.661325	64628	66659	AT3G59960.1	protein_coding	histone-lysine N-methyltransferase ASHH4
NODE_430385_length_35417_cov_12.930542	24270	27124	AT3G60070.1	protein_coding	Major facilitator superfamily protein
NODE_650478_length_122876_cov_11.860835	27198	35170	AT3G60240.4	protein_coding	eukaryotic translation initiation factor 4G	protein synthesis initiation factor 4G (EIF4G). A mutation in this gene (cum2-1) results in decreased accumulation of CMV coat protein in upper, uninoculated leaves. Likely affects cell-to-cell movement of the virus, also affects TCV multiplication.
NODE_306628_length_31481_cov_14.227820	24457	30804	AT3G60330.2	protein_coding	H(+)-ATPase 7
NODE_615672_length_156449_cov_13.289845	54068	55511	AT3G60910.1	protein_coding	S-adenosyl-L-methionine-dependent methyltransferases superfamily protein
NODE_478251_length_61518_cov_12.882002	12264	13390	AT3G61250.1	protein_coding	myb domain protein 17	Member of the R2R3 factor gene family.
NODE_478251_length_61518_cov_12.882002	2157	4783	AT3G61270.1	protein_coding	Arabidopsis thaliana protein of unknown function (DUF821)
NODE_296075_length_48009_cov_11.958529	29450	32371	AT3G61300.1	protein_coding	C2 calcium/lipid-binding plant phosphoribosyltransferase family protein
NODE_315067_length_81888_cov_11.762493	6810	8498	AT3G61490.3	protein_coding	Pectin lyase-like superfamily protein
NODE_408455_length_79904_cov_12.054215	35081	36609	AT3G61530.1	protein_coding	Phosphoenolpyruvate carboxylase family protein	Encodes a ketopentoate hydroxymethyltransferase that appears to localize to the mitochondria. This protein is expected to play a role in pantothenate (vitamin B5) biosynthesis.
NODE_144126_length_31977_cov_11.826125	3618	4568	AT3G61630.1	protein_coding	cytokinin response factor 6	CRF6 encodes one of the six cytokinin response factors. CRF5 belongs to the AP2/ERF superfamily of the transcriptional factors. CRF proteins rapidly relocalize to the nucleus in response to cytokinin. Analysis of loos-of-function mutants revealed that the CRFs function redundantly to regulate the development of embryos, cotyledons and leaves.
NODE_6611_length_638729_cov_12.839528	344819	346149	AT3G61910.1	protein_coding	NAC domain protein 66	NAC transcription factor NST2. NST1 and NST2 are redundant in regulating secondary wall thickening in anther walls. NST2 promoter was particularly strong in anther tissue.
NODE_508583_length_58558_cov_11.502698	6526	8130	AT3G61950.1	protein_coding	basic helix-loop-helix (bHLH) DNA-binding superfamily protein
NODE_285578_length_18325_cov_14.321310	721	1074	AT3G61980.1	protein_coding	serine protease inhibitor, Kazal-type family protein
NODE_432153_length_20922_cov_12.582019	6559	7623	AT3G62660.1	protein_coding	galacturonosyltransferase-like 7	Encodes a protein with putative galacturonosyltransferase activity.
NODE_432153_length_20922_cov_12.582019	2453	4842	AT3G62670.1	protein_coding	response regulator 20	member of Response Regulator: B- Type
NODE_432119_length_43318_cov_13.089870	4579	5352	AT3G62690.1	protein_coding	AtL5	Encodes a RING-H2 zinc finger protein related to ATL2. The ATL gene family is represented by fifteen sequences that contain, in addition to the RING, a transmembrane domain which is located in most of them towards the N-terminal end.
NODE_491079_length_200005_cov_12.164286	62199	63955	AT3G62850.1	protein_coding	zinc finger protein-related
NODE_413061_length_53619_cov_14.028180	16247	17679	AT3G62860.1	protein_coding	alpha/beta-Hydrolases superfamily protein
NODE_413061_length_53619_cov_14.028180	22271	25030	AT3G62910.1	protein_coding	Peptide chain release factor 1	Isolated in a screen for chloroplast development mutants. Pale green, albino seedlings arrest early in seedling development.
NODE_413061_length_53619_cov_14.028180	21477	21930	AT3G62920.1	protein_coding
NODE_413061_length_53619_cov_14.028180	20805	21113	AT3G62930.1	protein_coding	Thioredoxin superfamily protein
NODE_413061_length_53619_cov_14.028180	746	3514	AT3G62980.1	protein_coding	F-box/RNI-like superfamily protein	Encodes an auxin receptor that mediates auxin-regulated transcription. It contains leucine-rich repeats and an F-box and interacts with ASK1, ASK2 and AtCUL1 to form SCF-TIR1, an SCF ubiquitin ligase complex. Related to yeast Grr1p and human SKP2 proteins, involved in ubiquitin-mediated processes. Required for normal response to auxin and repressed in response to flagellin. As part of the SCF com…
NODE_109508_length_231483_cov_11.911168	144740	145408	AT3G63020.1	protein_coding	Protein of unknown function (DUF3049)
NODE_109508_length_231483_cov_11.911168	145771	146753	AT3G63030.1	protein_coding	methyl-CPG-binding domain 4	Protein containing methyl-CpG-binding domain.Has sequence similarity to human MBD proteins.
NODE_109508_length_231483_cov_11.911168	156714	163639	AT3G63070.1	protein_coding	Tudor/PWWP/MBT domain-containing protein
NODE_109508_length_231483_cov_11.911168	164068	165274	AT3G63080.1	protein_coding	glutathione peroxidase 5	Encodes glutathione peroxidase.
NODE_109508_length_231483_cov_11.911168	190153	191148	AT3G63110.1	protein_coding	isopentenyltransferase 3	Encodes cytokinin synthase involved in cytokinin biosynthesis. IPT3 subcellular localization is modulated by farnesylation- when farnesylated it is localized to the nucleus, otherwise to the chloroplast.
NODE_109508_length_231483_cov_11.911168	196139	197095	AT3G63120.1	protein_coding	cyclin p1;1
NODE_84092_length_190472_cov_12.249118	132505	133677	AT3G63410.1	protein_coding	S-adenosyl-L-methionine-dependent methyltransferases superfamily protein	Encodes a MPBQ/MSBQ methyltransferase located in the chloroplast inner envelope membrane. Mutant plants lack plastoquinone (PQ), suggesting that the APG1 protein is involved in the methylation step of PQ biosynthesis. The gene product is also involved in tocopherol (vitamin E) biosynthesis.
NODE_488034_length_96751_cov_10.466889	36352	39046	AT4G00340.1	protein_coding	receptor-like protein kinase 4	Encodes a receptor-like protein kinase that is expressed in roots.
NODE_488034_length_96751_cov_10.466889	33466	35607	AT4G00350.1	protein_coding	MATE efflux family protein
NODE_642862_length_136744_cov_12.404142	64525	66183	AT4G00840.1	protein_coding	DHHC-type zinc finger family protein
NODE_450281_length_87733_cov_11.698517	34078	36610	AT4G00970.1	protein_coding	cysteine-rich RLK (RECEPTOR-like protein kinase) 41	Encodes a cysteine-rich receptor-like protein kinase.
NODE_538767_length_9021_cov_11.334774	1920	3687	AT4G01080.1	protein_coding	TRICHOME BIREFRINGENCE-LIKE 26	Encodes a member of the TBL (TRICHOME BIREFRINGENCE-LIKE) gene family containing a plant-specific DUF231 (domain of unknown function) domain. TBL gene family has 46 members, two of which (TBR/AT5G06700 and TBL3/AT5G01360) have been shown to be involved in the synthesis and deposition of secondary wall cellulose, presumably by influencing the esterification state of pectic polymers. A nomenclature…
NODE_587732_length_359006_cov_12.288429	57742	58383	AT4G01260.1	protein_coding	DNA-binding storekeeper protein-related transcriptional regulator
NODE_598241_length_80979_cov_10.673916	42023	43254	AT4G01360.1	protein_coding
NODE_648215_length_190377_cov_11.588191	153610	155788	AT4G02300.1	protein_coding	Plant invertase/pectin methylesterase inhibitor superfamily
NODE_601668_length_124651_cov_12.992283	57083	58092	AT4G02550.3	protein_coding
NODE_601668_length_124651_cov_12.992283	50376	54983	AT4G02560.2	protein_coding	Homeodomain-like superfamily protein	Encodes a nuclear localized protein with similarity to transcriptional regulators. Recessive mutants are late flowering. Expression of LFY is reduced in LD mutants.
NODE_643973_length_268596_cov_12.983894	99066	100646	AT4G03100.1	protein_coding	Rho GTPase activating protein with PAK-box/P21-Rho-binding domain
NODE_643973_length_268596_cov_12.983894	77882	78698	AT4G03150.1	protein_coding
NODE_643973_length_268596_cov_12.983894	76713	77463	AT4G03153.1	protein_coding	Kinase interacting (KIP1-like) family protein
NODE_573135_length_94849_cov_11.641482	67054	69470	AT4G03400.1	protein_coding	Auxin-responsive GH3 family protein	Encodes a GH3-related gene involved in red light-specific hypocotyl elongation. Analysis of sense and antisense transgenic plants suggests that DFL2 is located downstream of red light signal transduction and determines the degree of hypocotyl elongation.
NODE_526423_length_251067_cov_12.343740	12086	14169	AT4G03500.1	protein_coding	Ankyrin repeat family protein
NODE_582733_length_86554_cov_11.160836	61557	67215	AT4G03550.1	protein_coding	glucan synthase-like 5	Encodes a callose synthase that is required for wound and papillary callose formation in response to fungal pathogens Erysiphe and Blumeria. Mutants are resistant to P. parasitica and exhibit an exaggerated PR1 response.Contributes to PAMP-induced basal defense.
NODE_457329_length_141961_cov_12.140067	110544	113046	AT4G04460.1	protein_coding	Saposin-like aspartyl protease family protein
NODE_86764_length_65927_cov_11.418281	32232	35441	AT4G04610.1	protein_coding	APS reductase 1	Encodes a protein disulfide isomerase-like (PDIL) protein, a member of a multigene family within the thioredoxin (TRX) superfamily. This protein also belongs to the adenosine 5'-phosphosulfate reductase-like (APRL) group.
NODE_551038_length_48086_cov_12.108722	11810	13634	AT4G04770.1	protein_coding	ATP binding cassette protein 1	Encodes an iron-stimulated ATPase. A member of the NAP subfamily of ABC transporters. Involved in Fe-S cluster assembly. Similar to SufB. Involved in the regulation of iron homeostasis. Able to form homodimers. Interacts with AtNAP7 inside the chloroplast.
NODE_522924_length_238913_cov_11.791983	148129	150115	AT4G04830.1	protein_coding	methionine sulfoxide reductase B5
NODE_536233_length_27402_cov_9.168017	20494	25064	AT4G05497.1	protein_coding	RNI-like superfamily protein
NODE_556146_length_178952_cov_13.083849	139428	141872	AT4G07960.1	protein_coding	Cellulose-synthase-like C12	encodes a gene similar to cellulose synthase
NODE_655336_length_153553_cov_10.360976	54892	58729	AT4G08180.1	protein_coding	OSBP(oxysterol binding protein)-related protein 1C
NODE_483576_length_58783_cov_10.767382	46560	48005	AT4G08250.1	protein_coding	GRAS family transcription factor
NODE_483576_length_58783_cov_10.767382	29821	30781	AT4G08280.1	protein_coding	Thioredoxin superfamily protein
NODE_427632_length_18931_cov_11.685120	3612	6292	AT4G08320.2	protein_coding	Tetratricopeptide repeat (TPR)-like superfamily protein
NODE_143672_length_93796_cov_11.112499	81019	87034	AT4G08350.1	protein_coding	global transcription factor group A2
NODE_651805_length_362834_cov_12.060876	249258	255346	AT4G08990.1	protein_coding	DNA (cytosine-5-)-methyltransferase family protein
NODE_653181_length_251310_cov_12.610505	217736	220326	AT4G09160.1	protein_coding	SEC14 cytosolic factor family protein / phosphoglyceride transfer family protein
NODE_409257_length_76537_cov_11.778069	29951	31472	AT4G09810.1	protein_coding	Nucleotide-sugar transporter family protein
NODE_99842_length_77722_cov_12.798203	69825	72062	AT4G10780.1	protein_coding	LRR and NB-ARC domains-containing disease resistance protein
NODE_649870_length_178440_cov_11.336085	83888	90956	AT4G11420.1	protein_coding	eukaryotic translation initiation factor 3A	Encodes a subunit of eukaryotic initiation factor 3 (eIF3), a multisubunit complex that is required for binding of mRNA to 40 S ribosomal subunits, stabilization of ternary complex binding to 40 S subunits, and dissociation of 40 and 60 S subunits.
NODE_369418_length_44607_cov_10.997333	40681	41979	AT4G12280.1	protein_coding	copper amine oxidase family protein
NODE_414746_length_154756_cov_12.269017	9730	10813	AT4G13480.1	protein_coding	myb domain protein 79	Member of the R2R3 factor gene family.
NODE_512007_length_42063_cov_10.418396	39513	42020	AT4G13660.1	protein_coding	pinoresinol reductase 2	Encodes a pinoresinol reductase involved in lignan biosynthesis. Expressed strongly in roots and less strongly in stems. Shows preference for pinoresinol and not lariciresinol.
NODE_337892_length_8940_cov_9.736241	3913	5918	AT4G13800.1	protein_coding	Protein of unknown function (DUF803)
NODE_479010_length_6645_cov_8.299474	2625	4812	AT4G13820.1	protein_coding	Leucine-rich repeat (LRR) family protein
NODE_472794_length_12238_cov_9.131557	5526	7680	AT4G14110.1	protein_coding	COP9 signalosome, subunit CSN8	Represses photomorphogenesis and induces skotomorphogenesis in the dark. A component of the COP9 signalosome complex.
NODE_482453_length_63659_cov_12.645816	53533	57266	AT4G14350.2	protein_coding	AGC (cAMP-dependent, cGMP-dependent and protein kinase C) kinase family protein
NODE_521733_length_16328_cov_10.534236	9426	13045	AT4G14370.1	protein_coding	Disease resistance protein (TIR-NBS-LRR class) family
NODE_313172_length_17630_cov_11.452297	2833	7088	AT4G14400.1	protein_coding	ankyrin repeat family protein	encodes a novel protein with putative ankyrin and transmembrane regions. It is a member of one of the largest uncharacterized gene families in higher plants. The gene is involved in resistance to Pseudomonas syringae.
NODE_73411_length_2526_cov_22.555424	73	2458	AT4G14670.1	protein_coding	casein lytic proteinase B2	This locus was originally annotated as encoding ClpB2 (also referred to as Hsp92.7), which belongs to the Casein lytic proteinase/heat shock protein 100 (Clp/Hsp100) family. However, according to Lee et al. (2007, Plant Journal, 49:115-127), there is no evidence for expression of an appropriate-sized mRNA from this locus. Re-annotation of the genome indicates that this locus potentially encodes a…
NODE_581192_length_117969_cov_13.444795	70939	74146	AT4G14850.1	protein_coding	Pentatricopeptide repeat (PPR) superfamily protein	Encodes a pentatricopeptide (PPR) protein that binds single-stranded RNA. The N-terminal portion of the protein can localize to the mitochondria. Mutations in this gene make plants less sensitive to inhibitors of the MEP and MVA pathways of isoprenoid biosynthesis and increase the activity of HMG CoA reductase.
NODE_538441_length_222201_cov_13.151219	22308	25682	AT4G14990.1	protein_coding	Topoisomerase II-associated protein PAT1
NODE_538441_length_222201_cov_13.151219	16857	18656	AT4G15010.1	protein_coding	Mitochondrial substrate carrier family protein
NODE_281931_length_52980_cov_10.512570	31095	32531	AT4G15500.1	protein_coding	UDP-Glycosyltransferase superfamily protein	Encodes a protein that might have sinapic acid:UDP-glucose glucosyltransferase activity.
NODE_500350_length_59412_cov_11.476251	43664	44995	AT4G15830.1	protein_coding	ARM repeat superfamily protein
NODE_654026_length_43237_cov_9.513449	21416	22419	AT4G16690.1	protein_coding	methyl esterase 16	Encodes a protein shown to have carboxylesterase activity, methyl IAA esterase activity, and methyl jasmonate esterase activity in vitro. This protein does not act on MeSA, MeGA4, or MEGA9 in vitro. Although MES16 is similar to MES17, a MeIAA hydrolase, two mes16 mutant lines (SALK_151578) and (SALK_139756) do not show altered sensitivity to MeIAA in root growth assays. MES16 transcripts appear t…
NODE_510841_length_121655_cov_10.138868	27696	30639	AT4G17050.1	protein_coding	ureidoglycine aminohydrolase	Encodes a protein with ureidoglycine aminohydrolase activity.
NODE_508540_length_30920_cov_13.500032	4188	6815	AT4G17695.1	protein_coding	Homeodomain-like superfamily protein
NODE_508540_length_30920_cov_13.500032	25404	28226	AT4G17740.1	protein_coding	Peptidase S41 family protein
NODE_210266_length_64658_cov_10.397631	484	2314	AT4G18330.2	protein_coding	Translation elongation factor EF1A/initiation factor IF2gamma family protein
NODE_63734_length_250186_cov_9.990715	228225	233549	AT4G19330.1	protein_coding	Galactose oxidase/kelch repeat superfamily protein
NODE_550948_length_166758_cov_12.574425	117629	119735	AT4G20830.1	protein_coding	FAD-binding Berberine family protein
NODE_629394_length_136680_cov_12.877648	66638	68245	AT4G20840.1	protein_coding	FAD-binding Berberine family protein
NODE_233333_length_112713_cov_13.692875	54684	56471	AT4G20900.1	protein_coding	Tetratricopeptide repeat (TPR)-like superfamily protein	ms5 mutants are male sterile, pollen tetrads undergo an extra round of division after meiosis II without chromosome replication, resulting in chromosome abnormalities. Gene product has some similarity to SCP1, a rat synaptonemal complex protein.
NODE_39796_length_46842_cov_13.092546	18058	22177	AT4G22010.1	protein_coding	SKU5 similar 4
NODE_363318_length_34426_cov_13.518794	16832	22686	AT4G22100.1	protein_coding	beta glucosidase 2
NODE_462827_length_32722_cov_12.243536	2	4142	AT4G22300.1	protein_coding	carboxylesterases	encodes a carboxylesterase that inhibits AvrBsT-triggered phenotypes in Arabidopsis
NODE_134996_length_32667_cov_10.774972	25807	28329	AT4G23500.1	protein_coding	Pectin lyase-like superfamily protein
NODE_581192_length_117969_cov_13.444795	43392	45393	AT4G23860.3	protein_coding	PHD finger protein-related
NODE_581192_length_117969_cov_13.444795	88742	89382	AT4G23885.1	protein_coding
NODE_593055_length_237086_cov_12.716887	140594	142978	AT4G23910.1	protein_coding
NODE_540018_length_66715_cov_10.267271	25183	27670	AT4G24120.1	protein_coding	YELLOW STRIPE like 1	Member of a small family of oligopeptide transporters similar to the yellow stripe locus of maize (ZmYS1).
NODE_624092_length_60783_cov_13.141043	4796	6050	AT4G24220.1	protein_coding	NAD(P)-binding Rossmann-fold superfamily protein	encodes a novel protein containing mammalian death domain involved in programmed cell death. Gene is expressed in vascular system and mutants carrying dominant mutation in the gene have defective vascular patterning. Gene expression is induced specifically by wounding.
NODE_452989_length_137374_cov_12.647918	115006	116867	AT4G25320.1	protein_coding	AT hook motif DNA-binding family protein
NODE_495988_length_25716_cov_10.811480	14230	15912	AT4G25990.2	protein_coding	CCT motif family protein	chloroplast import apparatus CIA2-like. CIA2 is a transcription factor which upregulates chloroplast translocon genes
NODE_509832_length_155570_cov_10.575034	25165	26786	AT4G26555.1	protein_coding	FKBP-like peptidyl-prolyl cis-trans isomerase family protein
NODE_513561_length_145119_cov_12.547213	41880	44871	AT4G26660.1	protein_coding
NODE_550948_length_166758_cov_12.574425	107202	109544	AT4G27720.1	protein_coding	Major facilitator superfamily protein
NODE_470896_length_43399_cov_12.536533	4857	5853	AT4G27810.1	protein_coding
NODE_491079_length_200005_cov_12.164286	12067	14640	AT4G27860.1	protein_coding	vacuolar iron transporter (VIT) family protein
NODE_425289_length_14960_cov_12.036832	4887	5616	AT4G27920.1	protein_coding	PYR1-like 10	Encodes a member of the PYR (pyrabactin resistance )/PYL(PYR1-like)/RCAR (regulatory components of ABA receptor) family proteins with 14 members. PYR/PYL/RCAR family proteins function as abscisic acid sensors. Mediate ABA-dependent regulation of protein phosphatase 2Cs ABI1 and ABI2.
NODE_425289_length_14960_cov_12.036832	833	3281	AT4G27940.1	protein_coding	manganese tracking factor for mitochondrial SOD2
NODE_579732_length_162057_cov_12.387938	73404	74057	AT4G27990.1	protein_coding	YGGT family protein
NODE_579732_length_162057_cov_12.387938	98438	106904	AT4G28080.1	protein_coding	Tetratricopeptide repeat (TPR)-like superfamily protein
NODE_357764_length_202931_cov_12.864224	68124	69891	AT4G28250.1	protein_coding	expansin B3	putative beta-expansin/allergen protein. Naming convention from the Expansin Working Group (Kende et al, 2004. Plant Mol Bio). Involved in the formation of nematode-induced syncytia in roots of Arabidopsis thaliana.
NODE_512218_length_45040_cov_12.400733	32913	34409	AT4G28780.1	protein_coding	GDSL-like Lipase/Acylhydrolase superfamily protein
NODE_617198_length_774186_cov_12.857936	420304	423615	AT4G28940.1	protein_coding	Phosphorylase superfamily protein
NODE_483970_length_25242_cov_11.241106	7942	13839	AT4G29010.1	protein_coding	Enoyl-CoA hydratase/isomerase family	Functions in beta-oxidation of fatty acids, similar to CuMFP with L-3-hydroxyacyl-CoA hydrolyase , L-3-hydroxyacyl-dehydrogenase, D-3-hydroxyacyl-CoA epimerase, and 3, 2-enoyl-CoA isomerase activities
NODE_304764_length_123488_cov_11.035339	82642	84808	AT4G29310.1	protein_coding	Protein of unknown function (DUF1005)
NODE_610065_length_130314_cov_11.070468	24277	25798	AT4G29420.1	protein_coding	F-box/RNI-like superfamily protein
NODE_93325_length_120795_cov_11.583575	45358	48193	AT4G29740.2	protein_coding	cytokinin oxidase 4	It encodes a protein whose sequence is similar to cytokinin oxidase/dehydrogenase, which catalyzes the degradation of cytokinins.
NODE_21374_length_155475_cov_10.966406	49805	57540	AT4G29790.1	protein_coding
NODE_55492_length_138489_cov_12.565395	58026	61021	AT4G31910.1	protein_coding	HXXXD-type acyl-transferase family protein
NODE_655441_length_129595_cov_12.051353	5443	6590	AT4G31930.1	protein_coding	Mitochondrial glycoprotein family protein
NODE_432052_length_20509_cov_12.459993	10270	14346	AT4G32500.1	protein_coding	K+ transporter 5	Encodes AKT5, a member of the Shaker family potassium ion (K+) channel. This family includes five groups based on phylogenetic analysis (FEBS Letters (2007) 581: 2357): I (inward rectifying channel): AKT1 (AT2G26650), AKT5 (AT4G32500) and SPIK (also known as AKT6, AT2G25600); II (inward rectifying channel): KAT1 (AT5G46240) and KAT2 (AT4G18290); III (weakly inward rectifying channel): AKT2 (AT4G2…
NODE_432052_length_20509_cov_12.459993	6195	9448	AT4G32510.1	protein_coding	HCO3- transporter family
NODE_432052_length_20509_cov_12.459993	2621	5298	AT4G32520.1	protein_coding	serine hydroxymethyltransferase 3	Encodes a serine hydroxymethyltransferase SHMT3 located in the plastid.
NODE_610543_length_401805_cov_12.927773	159432	161451	AT4G32540.1	protein_coding	Flavin-binding monooxygenase family protein	Mutant has elevated levels of free IAA in dominant mutant allele; Flavin Monooxygenase-Like Enzyme; Auxin Biosynthesis
NODE_610543_length_401805_cov_12.927773	135325	137442	AT4G32560.1	protein_coding	paramyosin-related
NODE_210708_length_92219_cov_10.366616	57007	60420	AT4G32650.1	protein_coding	potassium channel in Arabidopsis thaliana 3	Encodes KAT3, a member of the Shaker family of voltage-gated potassium channel subunits. Does not form functional potassium channel on its own. Involved in down-regulating AKT1 and KAT1 channel activity by forming heteromers with AKT1 or KAT1. The Shaker family K+ ion channels include five groups based on phylogenetic analysis (FEBS Letters (2007) 581: 2357): I (inwardly rectifying conductance): …
NODE_599271_length_41724_cov_11.463115	2727	14063	AT4G32700.2	protein_coding	helicases;ATP-dependent helicases;nucleic acid binding;ATP binding;DNA-directed DNA polymerases;DNA binding	Encodes a homolog of Drosophila MUS308 and mammalian DNA polymerase, which prevent spontaneous or DNA damage-induced production of DNA double strand breaks. Two conserved functional domains: an N-terminal superfamily II DNA/RNA helicase domain and a C-terminal prokaryotic-type DNA polymerase I domain. Required for regulated cell division and differentiation in meristems. Mutant plants show morpho…
NODE_599271_length_41724_cov_11.463115	24708	27361	AT4G32720.1	protein_coding	La protein 1	Encodes AtLa1, a member of the highly abundant phosphoprotein La proteins. Predominantly localized to the nucleoplasm and was also detected in the nucleolar cavity. Has RNA binding activity. Required for normal ribosome biogenesis and embryogenesis.
NODE_44816_length_40235_cov_12.795054	14610	17691	AT4G32810.1	protein_coding	carotenoid cleavage dioxygenase 8	Encodes a protein with similarity to carotenoid cleaving deoxygenases, the enzymes that cleave beta-carotene. Involved in the production of a graft transmissable signal to suppress axillary branching. Protein is localized to chloroplast stroma and expressed primarily in root tip. Mutants in the gene exhibit increased shoot branching, and light-dependent defects in hook opening and hypocotyl/root …
NODE_44816_length_40235_cov_12.795054	4093	14212	AT4G32820.2	protein_coding	Tetratricopeptide repeat (TPR)-like superfamily protein
NODE_578265_length_231072_cov_12.868565	134018	135894	AT4G32830.1	protein_coding	ataurora1	Encodes a member of a family of Ser/Thr kinases whose activities peak during cell division. Transcripts are abundant in tissues rich in dividing cells like roots and flowers but are low or absent in fully expanded leaves and stems. In interphase cells, the protein is predominantly nuclear. During mitosis, the protein associates with plant-specific cytoskeletal structures (preprophase band, phragm…
NODE_426120_length_185245_cov_13.363416	18597	23000	AT4G32850.8	protein_coding	nuclear poly(a) polymerase	Encodes a nuclear poly(A) polymerase. Located in the nucleus.
NODE_426120_length_185245_cov_13.363416	3435	7873	AT4G32880.1	protein_coding	homeobox gene 8	member of homeodomain-leucine zipper family, acting as a differentiation-promoting transcription factor of the vascular meristems.
NODE_621640_length_182845_cov_12.034653	77586	83604	AT4G32910.1	protein_coding
NODE_621640_length_182845_cov_12.034653	128900	133285	AT4G33010.1	protein_coding	glycine decarboxylase P-protein 1
NODE_504887_length_14431_cov_13.500174	8308	12520	AT4G33220.1	protein_coding	pectin methylesterase 44
NODE_338228_length_154553_cov_12.767601	116226	120406	AT4G33480.1	protein_coding
NODE_481396_length_59714_cov_11.251566	28159	35351	AT4G33760.1	protein_coding	tRNA synthetase class II (D, K and N) family protein
NODE_526423_length_251067_cov_12.343740	69949	74919	AT4G34060.1	protein_coding	demeter-like protein 3	Encodes a protein with 5-meC and thymine-DNA glycosylase activity with a preference for CpG and CpHpG sequences. Involved in maintaining methylation marks.
NODE_479741_length_184680_cov_13.540844	74320	75904	AT4G34160.1	protein_coding	CYCLIN D3;1	encodes a cyclin D-type protein involved in the switch from cell proliferation to the final stages of differentiation. The gene is transcriptionally regulated by cytokinin and brassinosteroid. Protein interacts with cyclin-dependent kinase inhibitor ICK1.
NODE_654899_length_69754_cov_12.460045	12694	14820	AT4G34710.2	protein_coding	arginine decarboxylase 2	encodes a arginine decarboxylase (ADC), a rate-limiting enzyme that catalyzes the first step of polyamine (PA) biosynthesis via ADC pathway in Arabidopsis thaliana. Arabidopsis genome has two ADC paralogs, ADC1 and ADC2. ADC2 is stress-inducible (osmotic stress). Double mutant analysis showed that ADC genes are essential for the production of PA, and are required for normal seed development. Over…
NODE_211951_length_172694_cov_11.202474	125210	131527	AT4G34830.1	protein_coding	Pentatricopeptide repeat (PPR) superfamily protein	Encodes MRL1, a conserved pentatricopeptide repeat protein, required for stabilization of rbcL mRNA.
NODE_343457_length_29098_cov_9.474637	4215	6352	AT4G35050.1	protein_coding	Transducin family protein / WD-40 repeat family protein	Encodes a WD-40 repeat protein similar to yeast MSI1. The predicted protein has a DWD motif. It can bind to DDB1a in Y2H assays, and DDB1b in co-IP assays, and may be involved in the formation of a CUL4-based E3 ubiquitin ligase
NODE_446352_length_70822_cov_12.240180	34028	42977	AT4G35170.1	protein_coding	Late embryogenesis abundant (LEA) hydroxyproline-rich glycoprotein family
NODE_591025_length_496689_cov_12.719013	156443	159689	AT4G35270.1	protein_coding	Plant regulator RWP-RK family protein
NODE_472888_length_109979_cov_13.423726	35320	45607	AT4G36520.1	protein_coding	Chaperone DnaJ-domain superfamily protein
NODE_553677_length_162707_cov_11.333329	118126	121239	AT4G38070.1	protein_coding	basic helix-loop-helix (bHLH) DNA-binding superfamily protein
NODE_256842_length_38819_cov_10.552359	6707	7663	AT4G38690.1	protein_coding	PLC-like phosphodiesterases superfamily protein
NODE_438707_length_40530_cov_13.033062	14931	25993	AT4G38760.1	protein_coding	Protein of unknown function (DUF3414)
NODE_438707_length_40530_cov_13.033062	33413	40400	AT4G38780.1	protein_coding	Pre-mRNA-processing-splicing factor
NODE_553981_length_41546_cov_11.941077	7083	9049	AT4G38880.1	protein_coding	GLN phosphoribosyl pyrophosphate amidotransferase 3	GLN PHOSPHORIBOSYL PYROPHOSPHATE AMIDOTRANSFERASE 2
NODE_553981_length_41546_cov_11.941077	9254	12520	AT4G38890.1	protein_coding	FMN-linked oxidoreductases superfamily protein
NODE_530651_length_295588_cov_12.159749	211623	214210	AT4G39210.1	protein_coding	Glucose-1-phosphate adenylyltransferase family protein	Encodes the large subunit of ADP-Glucose Pyrophosphorylase which catalyzes the first, rate limiting step in starch biosynthesis. The large subunit plays a regulatory role whereas the small subunit (ApS) is the catalytic isoform. Four isoforms (ApL1-4) have been identified. ApL3 is the major large subunit isoform present in inflorescences, fruits and roots.
NODE_312191_length_22042_cov_12.053217	16184	17212	AT5G01610.1	protein_coding	Protein of unknown function, DUF538
NODE_554995_length_111029_cov_13.190158	32134	39643	AT5G01770.1	protein_coding	HEAT repeat ;WD domain, G-beta repeat protein protein	Encodes one of two Arabidopsis RAPTOR/KOG1 homologs. RAPTOR proteins are binding partners of the target of rapamycin kinase that is present in all eukaryotes and play a central role in the stimulation of cell growth and metabolism in response to nutrients. Mutations in this gene have no visible effects on embryo or plant development.
NODE_509832_length_155570_cov_10.575034	141390	143685	AT5G02010.1	protein_coding	RHO guanyl-nucleotide exchange factor 7	Encodes a member of KPP-like gene family, homolog of KPP (kinase partner protein) gene in tomato. Also a member of the RopGEF (guanine nucleotide exchange factor) family, containing the novel PRONE domain (plant-specific Rop nucleotide exchanger), which is exclusively active towards members of the Rop subfamily.
NODE_175696_length_38951_cov_12.424610	33597	36050	AT5G02500.1	protein_coding	heat shock cognate protein 70-1	encodes a member of heat shock protein 70 family.
NODE_472513_length_113047_cov_11.711005	105481	106420	AT5G02610.2	protein_coding	Ribosomal L29 family protein
NODE_533169_length_260000_cov_12.187269	85118	86395	AT5G02850.1	protein_coding	hydroxyproline-rich glycoprotein family protein
NODE_533169_length_260000_cov_12.187269	68352	74861	AT5G02880.1	protein_coding	ubiquitin-protein ligase 4	encodes a ubiquitin-protein ligase containing a HECT domain. There are six other HECT-domain UPLs in Arabidopsis.
NODE_258065_length_5499_cov_13.012184	205	2551	AT5G03040.2	protein_coding	IQ-domain 2
NODE_648215_length_190377_cov_11.588191	83141	85369	AT5G03260.1	protein_coding	laccase 11	putative laccase, a member of laccase family of genes (17 members in Arabidopsis).
NODE_543221_length_38221_cov_13.626776	29795	33113	AT5G03340.1	protein_coding	ATPase, AAA-type, CDC48 protein
NODE_543221_length_38221_cov_13.626776	34495	35867	AT5G03345.1	protein_coding
NODE_610741_length_404203_cov_13.245090	12755	13420	AT5G03350.1	protein_coding	Legume lectin family protein
NODE_637105_length_61099_cov_12.090722	43580	45402	AT5G03380.1	protein_coding	Heavy metal transport/detoxification superfamily protein
NODE_637105_length_61099_cov_12.090722	20012	23921	AT5G03430.1	protein_coding	phosphoadenosine phosphosulfate (PAPS) reductase family protein
NODE_532710_length_173392_cov_13.092576	43040	49637	AT5G03650.1	protein_coding	starch branching enzyme 2.2	Encodes starch branching enzyme (E.C.2.4.1.18) similar to SBE2 from maize and rice. Expressed throughout the plant and highest in seedlings and cauline leaves.
NODE_592013_length_144198_cov_9.142241	134944	136478	AT5G03690.1	protein_coding	Aldolase superfamily protein
NODE_508374_length_82665_cov_11.920499	58605	63522	AT5G03760.1	protein_coding	Nucleotide-diphospho-sugar transferases superfamily protein	encodes a beta-mannan synthase that is required for agrobacterium-mediated plant genetic transformation involves a complex interaction between the bacterium and the host plant. 3' UTR is involved in transcriptional regulation and the gene is expressed in the elongation zone of the root.
NODE_592013_length_144198_cov_9.142241	62947	63765	AT5G04010.1	protein_coding	F-box family protein
NODE_592013_length_144198_cov_9.142241	73978	76626	AT5G04040.1	protein_coding	Patatin-like phospholipase family protein	Encodes a triacylglycerol lipase that is involved in storage lipid breakdown during seed germination. The mutant plant exhibits a much slower rate of postgerminative growth than the wild type.
NODE_592013_length_144198_cov_9.142241	82210	84513	AT5G04050.2	protein_coding	RNA-directed DNA polymerase (reverse transcriptase)
NODE_592013_length_144198_cov_9.142241	85455	87932	AT5G04060.1	protein_coding	S-adenosyl-L-methionine-dependent methyltransferases superfamily protein
NODE_532710_length_173392_cov_13.092576	59048	62333	AT5G04110.1	protein_coding	DNA GYRASE B3
NODE_532710_length_173392_cov_13.092576	95928	102124	AT5G04130.1	protein_coding	DNA GYRASE B2
NODE_532710_length_173392_cov_13.092576	104416	112453	AT5G04140.2	protein_coding	glutamate synthase 1	Encodes a gene whose sequence is similar to ferredoxin dependent glutamate synthase (Fd-GOGAT). Expression in leaves is induced by light and sucrose. Proposed to be involved in photorespiration and nitrogen assimilation.
NODE_532710_length_173392_cov_13.092576	112838	113824	AT5G04150.1	protein_coding	basic helix-loop-helix (bHLH) DNA-binding superfamily protein
NODE_506801_length_5100_cov_13.097451	32	1552	AT5G04160.1	protein_coding	Nucleotide-sugar transporter family protein
NODE_506801_length_5100_cov_13.097451	2632	4620	AT5G04170.1	protein_coding	Calcium-binding EF-hand family protein
NODE_338228_length_154553_cov_12.767601	14531	15508	AT5G04200.1	protein_coding	metacaspase 9
NODE_338228_length_154553_cov_12.767601	15754	16672	AT5G04210.1	protein_coding	CCCH-type zinc fingerfamily protein with RNA-binding domain
NODE_338228_length_154553_cov_12.767601	23039	25859	AT5G04220.2	protein_coding	Calcium-dependent lipid-binding (CaLB domain) family protein
NODE_640654_length_176779_cov_12.731167	11409	13310	AT5G04230.2	protein_coding	phenyl alanine ammonia-lyase 3	Member of Phenylalanine ammonialyase (PAL) gene family. Differs significantly from PAL1 and PAL2 and other sequenced plant PAL genes. Arabidopsis has four PALs: AT2G37040 (PAL1), AT3G53260 (PAL2), AT5G04230 (PAL3) and AT3G10340 (PAL4).
NODE_640654_length_176779_cov_12.731167	14299	19397	AT5G04240.1	protein_coding	Zinc finger (C2H2 type) family protein / transcription factor jumonji (jmj) family protein	Early Flowering 6 (ELF6) encodes a Jumonji N/C and zinc finger domain-containing protein that acts as a repressor in the photoperiod pathway. ELF6 interacts with BES1 in a Y2H assay, in vitro, and in Arabidosis protoplasts (based on BiFC). ELF6 may play a role in brassinosteroid signaling by affecting histone methylation in the promoters of BR-responsive genes.
NODE_640654_length_176779_cov_12.731167	21059	27616	AT5G04250.2	protein_coding	Cysteine proteinases superfamily protein
NODE_472513_length_113047_cov_11.711005	79064	82222	AT5G04280.1	protein_coding	RNA-binding (RRM/RBD/RNP motifs) family protein with retrovirus zinc finger-like domain
NODE_472513_length_113047_cov_11.711005	82904	89331	AT5G04290.1	protein_coding	kow domain-containing transcription factor 1	Encodes SPT5-Like, a member of the nuclear SPT5 (Suppressor of Ty insertion 5) RNA polymerase (RNAP) elongation factor family that is characterized by the presence of a carboxy-terminal extension with more than 40 WG/GW motifs. Interacts with AGO4. Required for RNA-directed DNA methylation.
NODE_410045_length_216743_cov_12.835159	204333	213527	AT5G04360.1	protein_coding	limit dextrinase	Encodes an enzyme thought to be involved in the hydrolysis of the &#945;-1,6 linkages during starch degradation in seed endosperm. However, a knockout mutant of Arabidopsis lacking limit dextrinase has normal rates of starch degradation in the leaf at night, indicating that more than one isoamylases might be involved in this process.
NODE_410045_length_216743_cov_12.835159	201102	203577	AT5G04370.2	protein_coding	S-adenosyl-L-methionine-dependent methyltransferases superfamily protein	A member of the Arabidopsis SABATH methyltransferase gene family. Encodes NAMT1, a methyltransferase that methylates nicotinic acid.
NODE_410045_length_216743_cov_12.835159	164486	167401	AT5G04430.2	protein_coding	binding to TOMV RNA 1L (long form)	Gene model AT5G04430.1 produces active protein. (BTS1S). Binds to ToMV genomic RNA and prevents viral multiplication.
NODE_620216_length_76466_cov_10.998627	72767	75899	AT5G04720.1	protein_coding	ADR1-like 2
NODE_620216_length_76466_cov_10.998627	68879	72446	AT5G04730.1	protein_coding	Ankyrin-repeat containing protein
NODE_601070_length_329411_cov_12.900483	60527	66484	AT5G04895.1	protein_coding	DEA(D/H)-box RNA helicase family protein
NODE_624092_length_60783_cov_13.141043	35451	37427	AT5G04940.1	protein_coding	SU(VAR)3-9 homolog 1	Encodes a SU(VAR)3-9 homolog, a SET domain protein. Known SET domain proteins are involved in epigenetic control of gene expression and act as histone methyltransferases. There are 10 SUVH genes in Arabidopsis and members of this subfamily of the SET proteins have an additional conserved SRA domain.
NODE_472575_length_64290_cov_10.914404	31491	33091	AT5G05070.1	protein_coding	DHHC-type zinc finger family protein
NODE_496088_length_49137_cov_9.974683	42183	44445	AT5G05390.1	protein_coding	laccase 12	putative laccase, a member of laccase family of genes (17 members in Arabidopsis).
NODE_496088_length_49137_cov_9.974683	47874	48859	AT5G05420.1	protein_coding	FKBP-like peptidyl-prolyl cis-trans isomerase family protein
NODE_581620_length_132086_cov_10.042919	91850	94949	AT5G05450.1	protein_coding	P-loop containing nucleoside triphosphate hydrolases superfamily protein
NODE_156331_length_154202_cov_12.768285	60947	62552	AT5G05470.1	protein_coding	eukaryotic translation initiation factor 2 alpha subunit	protein synthesis initiation factor eIF2 alpha
NODE_156331_length_154202_cov_12.768285	53851	58138	AT5G05490.1	protein_coding	Rad21/Rec8-like family protein	Encodes a RAD21-like gene essential for meiosis. Encodes a 627 a.a. protein that is slightly longer in the N-terminus than SYN1 BP5.
NODE_156331_length_154202_cov_12.768285	27716	40874	AT5G05560.1	protein_coding	E3 ubiquitin ligase, putative	Arabidopsis thaliana E3 ubiquitin ligase
NODE_156331_length_154202_cov_12.768285	6160	9529	AT5G05600.1	protein_coding	2-oxoglutarate (2OG) and Fe(II)-dependent oxygenase superfamily protein
NODE_156331_length_154202_cov_12.768285	1853	3698	AT5G05610.2	protein_coding	alfin-like 1	AL1 encodes a member of the Alfin-Like family of nuclear-localized PhD domain containing homeodomain proteins. Binds to H3K4 di or trimethylated DNA.
NODE_601070_length_329411_cov_12.900483	54250	55734	AT5G05630.1	protein_coding	Amino acid permease family protein
NODE_479551_length_55879_cov_12.411192	50588	51544	AT5G05640.1	protein_coding	nucleoprotein-related
NODE_479551_length_55879_cov_12.411192	45730	50131	AT5G05660.1	protein_coding	sequence-specific DNA binding transcription factors;zinc ion binding;sequence-specific DNA binding transcription factors	Encodes a homolog of the mammalian zinc finger transcription factor NF-X1.
NODE_479551_length_55879_cov_12.411192	37046	42597	AT5G05680.1	protein_coding	nuclear pore complex protein-related	Encodes MOS7 (Modifier of snc1,7), homologous to human and Drosophila melanogaster nucleoporin Nup88. Resides at the nuclear envelope. Modulates the nuclear concentrations of certain defense proteins regulates defense outputs.
NODE_479551_length_55879_cov_12.411192	28640	36127	AT5G05690.1	protein_coding	Cytochrome P450 superfamily protein	Encodes a member of the CP90A family, a cytochrome P450 monooxygenase which converts 6-deoxocathasterone to 6-deoxoteasterone in the late C6 oxidation pathway and cathasterone to teasterone in the early C6 oxidation pathway of brassinolide biosynthesis. Expressed in cotyledons and leaves. Mutants display de-etiolation and derepression of light-induced genes in the dark, dwarfism, male sterility a…
NODE_280654_length_251757_cov_12.693518	231202	234238	AT5G05740.1	protein_coding	ethylene-dependent gravitropism-deficient and yellow-green-like 2	S2P-like putative metalloprotease, also contain transmembrane helices near their C-termini and many of them, five of seven, contain a conserved zinc-binding motif HEXXH. Homolog of EGY1. Each of the EGY1 and EGY-like proteins share two additional highly conserved motifs, the previously reported NPDG motif (aa 442454 in EGY1, Rudner et al., 1999) and a newly defined GNLR motif (aa 171179 in EGY1).…
NODE_280654_length_251757_cov_12.693518	220246	222545	AT5G05780.1	protein_coding	RP non-ATPase subunit 8A	Encodes a putative 26S proteasome subunit RPN8a. The function of RPN8a and other 26S subunits may be required for specifying leaf adaxial identity.
NODE_280654_length_251757_cov_12.693518	216430	217402	AT5G05790.1	protein_coding	Duplicated homeodomain-like superfamily protein
NODE_280654_length_251757_cov_12.693518	213365	214878	AT5G05800.2	protein_coding
NODE_280654_length_251757_cov_12.693518	208329	209549	AT5G05810.1	protein_coding	RING/U-box superfamily protein
NODE_280654_length_251757_cov_12.693518	187841	189660	AT5G05820.1	protein_coding	Nucleotide-sugar transporter family protein
NODE_537015_length_28059_cov_12.859047	25635	26550	AT5G05830.1	protein_coding	RING/FYVE/PHD zinc finger superfamily protein
NODE_336637_length_193922_cov_13.067595	106533	108702	AT5G05920.1	protein_coding	deoxyhypusine synthase	Encodes a deoxyhypusine synthase.
NODE_336637_length_193922_cov_13.067595	2322	6428	AT5G06160.1	protein_coding	splicing factor-related	Encodes a protein with similarity to pre-mRNA splicing factor SF3a60 that is involved in gametic cell fate determination. Loss of function results in the ectopic expression of egg cell makers suggesting a role in restriction of gametic cell fate. Expressed strongly in gametophytes and weakly in sporophytes.
NODE_507332_length_121533_cov_11.804210	34225	36499	AT5G06180.2	protein_coding	Protein of unknown function (DUF1022)
NODE_254721_length_179168_cov_13.185926	45586	50859	AT5G06220.2	protein_coding	LETM1-like protein
NODE_601070_length_329411_cov_12.900483	21864	25865	AT5G06610.1	protein_coding	Protein of unknown function (DUF620)
NODE_357764_length_202931_cov_12.864224	159739	161307	AT5G07020.1	protein_coding	proline-rich family protein
NODE_357764_length_202931_cov_12.864224	189439	191780	AT5G07120.1	protein_coding	sorting nexin 2B	Encodes sorting nexin SNX2b. SNX2b is peripherally associated with membranes. Involved in vesicular trafficking from endosomes to the vacuole.
NODE_531465_length_135590_cov_11.886127	47177	53733	AT5G07650.1	protein_coding	Actin-binding FH2 protein
NODE_569056_length_349528_cov_12.956338	7560	11964	AT5G09550.1	protein_coding	GDP dissociation inhibitor family protein / Rab GTPase activator family protein
NODE_409230_length_17604_cov_12.953817	1718	2954	AT5G09995.2	protein_coding
NODE_617191_length_468918_cov_11.854128	26440	27880	AT5G10050.1	protein_coding	NAD(P)-binding Rossmann-fold superfamily protein
NODE_617191_length_468918_cov_11.854128	16187	18357	AT5G10090.1	protein_coding	Tetratricopeptide repeat (TPR)-like superfamily protein
NODE_417032_length_205169_cov_13.344882	144506	152006	AT5G10200.1	protein_coding	ARM-repeat/Tetratricopeptide repeat (TPR)-like protein
NODE_503660_length_271753_cov_12.869555	36446	40233	AT5G11430.1	protein_coding	SPOC domain / Transcription elongation factor S-II protein
NODE_503660_length_271753_cov_12.869555	41387	42003	AT5G11440.1	protein_coding	CTC-interacting domain 5	Interacts with PAB (poly A binding protein) in yeast two hybrid experiments. Contains PAM2 motif, a PABC interacting domain.
NODE_433768_length_39165_cov_12.981310	10800	14758	AT5G13060.1	protein_coding	ARMADILLO BTB protein 1	Encodes a novel Armadillo BTB protein that intreacts with the pre-replication complex and several transcription factors. Overexpression results in decreased cell proliferation and loss of function results in increased cell proliferation suggesting a role in negative regulation of cellular proliferation.
NODE_201515_length_85852_cov_13.167218	39867	42310	AT5G13520.1	protein_coding	peptidase M1 family protein
NODE_505011_length_139887_cov_12.527311	10521	12997	AT5G14640.1	protein_coding	shaggy-like kinase 13
NODE_512427_length_45714_cov_13.422606	16511	18576	AT5G16600.1	protein_coding	myb domain protein 43	Encodes a putative transcription factor (MYB43).
NODE_608299_length_76344_cov_10.782406	24342	28731	AT5G17010.3	protein_coding	Major facilitator superfamily protein
NODE_558413_length_52957_cov_8.461771	40353	40885	AT5G17130.1	protein_coding	cysteine-type peptidases
NODE_115699_length_79201_cov_12.866782	31757	33469	AT5G17860.1	protein_coding	calcium exchanger 7
NODE_6611_length_638729_cov_12.839528	119420	121042	AT5G18990.1	protein_coding	Pectin lyase-like superfamily protein
NODE_524647_length_178567_cov_12.592926	116312	119678	AT5G19550.1	protein_coding	aspartate aminotransferase 2	Nitrogen metabolism. Major cytosolic isoenzyme controlling aspartate biosynthesis in the light.
NODE_524647_length_178567_cov_12.592926	121493	124552	AT5G19560.1	protein_coding	ROP uanine nucleotide exchange factor 10	Encodes a member of KPP-like gene family, homolog of KPP (kinase partner protein) gene in tomato. Also a member of the RopGEF (guanine nucleotide exchange factor) family, containing the novel PRONE domain (plant-specific Rop nucleotide exchanger), which is exclusively active towards members of the Rop subfamily.
NODE_618088_length_265624_cov_11.505998	74052	76197	AT5G19960.1	protein_coding	RNA-binding (RRM/RBD/RNP motifs) family protein
NODE_618088_length_265624_cov_11.505998	71427	72521	AT5G19970.1	protein_coding
NODE_598935_length_283280_cov_11.868579	37676	41599	AT5G20610.1	protein_coding
NODE_512231_length_168196_cov_13.093926	105689	106447	AT5G21280.1	protein_coding	hydroxyproline-rich glycoprotein family protein
NODE_540229_length_131705_cov_10.572363	87933	91221	AT5G21950.1	protein_coding	alpha/beta-Hydrolases superfamily protein
NODE_583258_length_183285_cov_12.481998	171813	174876	AT5G21990.1	protein_coding	Tetratricopeptide repeat (TPR)-like superfamily protein
NODE_617505_length_110274_cov_11.154488	4597	5559	AT5G22070.1	protein_coding	Core-2/I-branching beta-1,6-N-acetylglucosaminyltransferase family protein
NODE_438428_length_41133_cov_12.780030	17412	20793	AT5G22220.2	protein_coding	E2F transcription factor 1	Member of the E2F transcription factors, (cell cycle genes), key components of the cyclin D/retinoblastoma/E2F pathway. Binds DPA and RBR1 proteins. Expressed throughout the cell cycle. Abundance increased by auxin through stabilization of the protein. Elevates CDK levels and activity, even under hormone-free conditions. Promotes cell division and shortens cell doubling time, inhibits cell growth…
NODE_438428_length_41133_cov_12.780030	16145	16639	AT5G22240.1	protein_coding	Ovate family protein
NODE_438428_length_41133_cov_12.780030	14785	15609	AT5G22250.1	protein_coding	Polynucleotidyl transferase, ribonuclease H-like superfamily protein
NODE_102784_length_13228_cov_14.950937	6644	9748	AT5G22330.1	protein_coding	P-loop containing nucleoside triphosphate hydrolases superfamily protein
NODE_186821_length_151700_cov_12.338563	5318	8999	AT5G22470.1	protein_coding	NAD+ ADP-ribosyltransferases;NAD+ ADP-ribosyltransferases
NODE_483733_length_78608_cov_10.581951	74977	77096	AT5G22790.1	protein_coding	reticulata-related 1
NODE_655060_length_149213_cov_12.835289	35308	39457	AT5G22800.1	protein_coding	Alanyl-tRNA synthetase, class IIc	A locus involved in embryogenesis. Mutations in this locus result in embryo lethality.
NODE_655060_length_149213_cov_12.835289	42783	46756	AT5G22820.2	protein_coding	ARM repeat superfamily protein
NODE_655060_length_149213_cov_12.835289	47994	51150	AT5G22830.1	protein_coding	magnesium (Mg) transporter 10	Transmembrane magnesium transporter. One of nine family members.
NODE_655060_length_149213_cov_12.835289	51479	53444	AT5G22840.1	protein_coding	Protein kinase superfamily protein
NODE_534849_length_76679_cov_11.233415	56965	60675	AT5G22890.1	protein_coding	C2H2 and C2HC zinc fingers superfamily protein
NODE_534849_length_76679_cov_11.233415	48102	50981	AT5G22910.1	protein_coding	cation/H+ exchanger 9	member of Putative Na+/H+ antiporter family
NODE_534849_length_76679_cov_11.233415	41933	42999	AT5G22930.1	protein_coding	Protein of unknown function (DUF1635)
NODE_534849_length_76679_cov_11.233415	25263	26669	AT5G22950.1	protein_coding	SNF7 family protein
NODE_534849_length_76679_cov_11.233415	16152	18671	AT5G22980.1	protein_coding	serine carboxypeptidase-like 47
NODE_534849_length_76679_cov_11.233415	12509	13543	AT5G22990.1	protein_coding	C2H2-like zinc finger protein
NODE_534849_length_76679_cov_11.233415	4878	6368	AT5G23000.1	protein_coding	myb domain protein 37	"Putative homolog of the Blind gene in tomato. Together with RAX2 and RAX3 belong to the class R2R3 MYB genes; encoded by the Myb-like transcription factor MYB37, regulates axillary meristem formation. RAX1 is expressed in a small central domain within the boundary zone separating SAM and leaf primordia during early leaf primordium development and is currently the earliest spatial marker for futu…
NODE_569191_length_341186_cov_12.762113	284852	291353	AT5G23010.1	protein_coding	methylthioalkylmalate synthase 1	Encodes a methylthioalkylmalate synthase, catalyzes the condensation reactions of the first two rounds of methionine chain elongation in the biosynthesis of methionine-derived glucosinolates.
NODE_617705_length_112624_cov_11.535632	107939	111823	AT5G23050.1	protein_coding	acyl-activating enzyme 17
NODE_610638_length_354394_cov_11.993476	19836	37125	AT5G23110.1	protein_coding	Zinc finger, C3HC4 type (RING finger) family protein
NODE_582563_length_118658_cov_12.266101	62521	68661	AT5G23150.1	protein_coding	Tudor/PWWP/MBT domain-containing protein	Putative transcription factor. Member of the floral homeotic AGAMOUS pathway.Mutations in HUA enhance the phenotype of mild ag-4 allele. Single hua mutants are early flowering and have reduced levels of FLC mRNA. Other MADS box flowering time genes such as FLM and MAF2 also appear to be regulated by HUA2. HUA2 normally activates FLC expression and enhances AG function.
NODE_582563_length_118658_cov_12.266101	93358	94758	AT5G23170.1	protein_coding	Protein kinase superfamily protein
NODE_582563_length_118658_cov_12.266101	110080	111849	AT5G23200.1	protein_coding
NODE_511544_length_58725_cov_11.901677	12227	13926	AT5G23250.1	protein_coding	Succinyl-CoA ligase, alpha subunit
NODE_511544_length_58725_cov_11.901677	17663	20421	AT5G23260.2	protein_coding	K-box region and MADS-box transcription factor family protein	Encodes a MADS box protein. Regulates proanthocyanidin biosynthesis in the inner-most cell layer of the seed coat. Also controls cell shape of the inner-most cell layer of the seed coat. Also shown to be necessary for determining the identity of the endothelial layer within the ovule. Paralogous to GOA.
NODE_511544_length_58725_cov_11.901677	21194	22920	AT5G23270.1	protein_coding	sugar transporter 11
NODE_511544_length_58725_cov_11.901677	37358	38965	AT5G23310.1	protein_coding	Fe superoxide dismutase 3	Fe superoxide dismutase
NODE_511544_length_58725_cov_11.901677	43551	45276	AT5G23340.1	protein_coding	RNI-like superfamily protein
NODE_363318_length_34426_cov_13.518794	5176	8787	AT5G23390.1	protein_coding	Plant protein of unknown function (DUF639)
NODE_363318_length_34426_cov_13.518794	3402	4684	AT5G23395.1	protein_coding	Cox19-like CHCH family protein
NODE_550992_length_242549_cov_12.536172	234908	235867	AT5G23760.1	protein_coding	Copper transport protein family
NODE_610210_length_173828_cov_12.210673	138760	140309	AT5G23860.1	protein_coding	tubulin beta 8	beta-tubulin, preferentially expressed in endodermal and phloem cells of primary roots and in the vascular tissues of leaves, stems, and flowers.
NODE_509080_length_58151_cov_10.582982	47193	48386	AT5G23930.1	protein_coding	Mitochondrial transcription termination factor family protein
NODE_263445_length_114996_cov_12.143536	53393	57198	AT5G24220.1	protein_coding	Lipase class 3-related protein
NODE_550644_length_145775_cov_11.875665	22698	26465	AT5G24300.2	protein_coding	Glycogen/starch synthases, ADP-glucose type	SSI is a plastidial enzyme and crucial for the synthesis of normal amylopectin in the leaves of Arabidopsis. The absence of SSI results in a deficiency in the number of shorter glucans which in turn affect the formation and connection of the amylopectin clusters in starch.
NODE_597130_length_78065_cov_10.402075	65643	71390	AT5G24530.1	protein_coding	2-oxoglutarate (2OG) and Fe(II)-dependent oxygenase superfamily protein	Encodes a putative 2OG-Fe(II) oxygenase that is defense-associated but required for susceptibility to downy mildew.
NODE_67575_length_81358_cov_12.133619	30044	32768	AT5G24690.1	protein_coding	Protein of unknown function (DUF3411)
NODE_648856_length_292219_cov_11.492312	255564	256393	AT5G25160.1	protein_coding	zinc finger protein 3	Encodes a zinc finger protein containing only a single zinc finger.
NODE_500996_length_43776_cov_12.501576	23004	24053	AT5G25330.1	protein_coding	Core-2/I-branching beta-1,6-N-acetylglucosaminyltransferase family protein
NODE_500996_length_43776_cov_12.501576	24639	25640	AT5G25340.1	protein_coding	Ubiquitin-like superfamily protein
NODE_121053_length_52839_cov_11.921478	2479	5282	AT5G25380.1	protein_coding	cyclin a2;1	core cell cycle genes
NODE_362140_length_171517_cov_12.548849	66783	67410	AT5G25490.1	protein_coding	Ran BP2/NZF zinc finger-like superfamily protein
NODE_263498_length_108276_cov_10.192573	17568	21869	AT5G26830.1	protein_coding	Threonyl-tRNA synthetase	Encodes a dual-targeted threonyl-tRNA synthetase found in both the chloroplast and mitochondrion.
NODE_597130_length_78065_cov_10.402075	38548	43314	AT5G27010.1	protein_coding	ARM repeat superfamily protein
NODE_610638_length_354394_cov_11.993476	292006	296568	AT5G27600.1	protein_coding	long-chain acyl-CoA synthetase 7	Encode peroxisomal long-chain acyl-CoA synthetase. Activates fatty acids for further metabolism. Interacts with PEX5.
NODE_298073_length_51637_cov_9.680849	3413	6574	AT5G27740.1	protein_coding	ATPase family associated with various cellular activities (AAA)	A locus involved in embryogenesis. Mutations in this locus result in embryo lethality.
NODE_574366_length_13274_cov_11.382401	4043	5527	AT5G28830.1	protein_coding	calcium-binding EF hand family protein
NODE_438319_length_15167_cov_11.668293	252	3537	AT5G33280.1	protein_coding	Voltage-gated chloride channel family protein
NODE_532789_length_87570_cov_13.055932	62635	65551	AT5G33320.1	protein_coding	Glucose-6-phosphate/phosphate translocator-related	Encodes a plastid inner envelope protein PPT (phosphoenolpyruvate/phosphate translocator) that catalyzes the transport of phosphoenolpyruvate and phosphate across the inner envelope membrane of plastids.
NODE_76505_length_168104_cov_11.783158	146153	148915	AT5G37300.1	protein_coding	O-acyltransferase (WSD1-like) family protein	Encodes a bifunctional enzyme, wax ester synthase (WS) and diacylglycerol acyltransferase (DGAT). In vitro assay indicated a ratio of 10.9 between its WS and DGAT activities. Both mutant and in vivo expression/analysis in yeast studies indicated a role in wax biosynthesis.
NODE_76505_length_168104_cov_11.783158	149439	152633	AT5G37310.1	protein_coding	Endomembrane protein 70 protein family
NODE_300553_length_49004_cov_10.033548	593	9171	AT5G37630.1	protein_coding	ARM repeat superfamily protein
NODE_252049_length_23467_cov_11.415860	14058	15762	AT5G38010.1	protein_coding	UDP-Glycosyltransferase superfamily protein
NODE_83272_length_1740_cov_7.663793	2	812	AT5G39300.1	protein_coding	expansin A25	member of Alpha-Expansin Gene Family. Naming convention from the Expansin Working Group (Kende et al, 2004. Plant Mol Bio)
NODE_181826_length_111743_cov_10.788344	31882	32923	AT5G39620.1	protein_coding	RAB GTPase homolog G1
NODE_42105_length_110483_cov_12.068038	6380	7573	AT5G39880.1	protein_coding
NODE_185256_length_83559_cov_12.513015	17050	18991	AT5G40210.1	protein_coding	nodulin MtN21 /EamA-like transporter family protein
NODE_446352_length_70822_cov_12.240180	27793	31091	AT5G40390.1	protein_coding	Raffinose synthase family protein	Encodes a protein which might be involved in the formation of verbascose. A T-DNA insertion mutant was shown to have a decreased amount of verbascose (as well as mannitol) whereas the levels of raffinose and stachyose remained unchanged.
NODE_508859_length_45159_cov_11.434620	23982	25834	AT5G40530.2	protein_coding	S-adenosyl-L-methionine-dependent methyltransferases superfamily protein
NODE_533907_length_164200_cov_10.576029	127524	129669	AT5G40570.2	protein_coding	Surfeit locus protein 2 (SURF2)
NODE_553153_length_58366_cov_12.765377	4645	10247	AT5G41110.1	protein_coding
NODE_142578_length_12150_cov_12.812757	5153	6736	AT5G41170.1	protein_coding	Pentatricopeptide repeat (PPR-like) superfamily protein
NODE_651506_length_92504_cov_11.751633	61785	67045	AT5G41310.1	protein_coding	P-loop nucleoside triphosphate hydrolases superfamily protein with CH (Calponin Homology) domain
NODE_488137_length_236794_cov_12.446548	16400	18904	AT5G41460.1	protein_coding	Protein of unknown function (DUF604)
NODE_488137_length_236794_cov_12.446548	6294	7289	AT5G41500.1	protein_coding	F-box and associated interaction domains-containing protein
NODE_557667_length_68550_cov_9.366156	44624	49802	AT5G41790.1	protein_coding	COP1-interactive protein 1	encodes a protein that physically interacts specifically with the putative coiled-coil region of COP1 in vitro. In hypocotyl and cotyledon protoplasts, it is associated to the cytoskeleton, but not in the root. expression is not regulated by light.
NODE_616114_length_44122_cov_11.714088	34543	36561	AT5G41800.1	protein_coding	Transmembrane amino acid transporter family protein
NODE_440629_length_32504_cov_11.647982	23795	26259	AT5G42010.1	protein_coding	Transducin/WD40 repeat-like superfamily protein
NODE_566364_length_78218_cov_11.006469	18818	26911	AT5G42080.1	protein_coding	dynamin-like protein	Encodes a dynamin-like protein related to phragmoplastin. Mutations in this gene, in combination with mutation in ADL1E, result in defects in embryogenesis, cell plate formation and trichome branching. Also controls vascular patterning in combination with VAN3 and GNOM. DRP2B and DRP1A participate together in clathrin-coated vesicle formation during endocytosis.
NODE_525450_length_127706_cov_12.272211	65802	68092	AT5G42470.1	protein_coding
NODE_513158_length_16276_cov_12.047800	2416	4145	AT5G42560.1	protein_coding	Abscisic acid-responsive (TB2/DP1, HVA22) family protein
NODE_265794_length_99004_cov_12.367975	85591	86307	AT5G42680.2	protein_coding	Protein of unknown function, DUF617
NODE_551848_length_118070_cov_11.578564	56356	59064	AT5G42710.1	protein_coding
NODE_536852_length_11167_cov_9.388466	7913	10014	AT5G43010.1	protein_coding	regulatory particle triple-A ATPase 4A	26S proteasome AAA-ATPase subunit RPT4a (RPT4a) mRNA,
NODE_428546_length_36003_cov_10.498180	33508	35154	AT5G43080.1	protein_coding	Cyclin A3;1
NODE_365420_length_22705_cov_9.753314	5000	6140	AT5G43175.1	protein_coding	basic helix-loop-helix (bHLH) DNA-binding superfamily protein
NODE_568604_length_206277_cov_12.603218	184017	187725	AT5G43230.1	protein_coding
NODE_383296_length_28305_cov_11.869175	1956	7559	AT5G43310.1	protein_coding	COP1-interacting protein-related
NODE_397137_length_79901_cov_12.665761	76421	79435	AT5G43670.1	protein_coding	Sec23/Sec24 protein transport family protein
NODE_581803_length_79718_cov_11.176497	29006	30964	AT5G44020.1	protein_coding	HAD superfamily, subfamily IIIB acid phosphatase
NODE_617900_length_87172_cov_10.185920	76988	83872	AT5G44180.1	protein_coding	Homeodomain-like transcriptional regulator
NODE_360430_length_76554_cov_11.440905	40716	42810	AT5G44230.1	protein_coding	Pentatricopeptide repeat (PPR) superfamily protein
NODE_447880_length_27214_cov_8.329573	10977	12158	AT5G44440.1	protein_coding	FAD-binding Berberine family protein
NODE_410764_length_24580_cov_12.471318	14065	19814	AT5G44510.1	protein_coding	target of AVRB operation1	Encodes TAO1 (Target of AvrB Operation), a TIR-NB-LRR protein that contributes to disease resistance induced by the Pseudomonas syringae effector AvrB.
NODE_410764_length_24580_cov_12.471318	6804	10067	AT5G44530.1	protein_coding	Subtilase family protein
NODE_484586_length_36971_cov_12.235238	7910	16618	AT5G44630.1	protein_coding	Terpenoid cyclases/Protein prenyltransferases superfamily protein	Encodes a sesquiterpene synthase involved in generating all of the group B sesquiterpenes found in the Arabidopsis floral volatile blend. Strongly expressed in intrafloral nectaries.
NODE_290918_length_8817_cov_11.899966	1916	6221	AT5G44635.1	protein_coding	minichromosome maintenance (MCM2/3/5) family protein
NODE_635989_length_223105_cov_12.598942	81275	83395	AT5G44650.1	protein_coding		Encodes a chloroplast protein that induces tolerance to multiple environmental stresses and reduces photooxidative damage.
NODE_635989_length_223105_cov_12.598942	73884	75879	AT5G44670.1	protein_coding	Domain of unknown function (DUF23)
NODE_635989_length_223105_cov_12.598942	68062	69438	AT5G44680.1	protein_coding	DNA glycosylase superfamily protein
NODE_635989_length_223105_cov_12.598942	60285	62531	AT5G44690.1	protein_coding
NODE_635989_length_223105_cov_12.598942	55524	59548	AT5G44700.1	protein_coding	Leucine-rich repeat transmembrane protein kinase	Encodes GASSHO2 (GSO2), a putative leucine-rich repeat transmembrane-type receptor kinase. GSO2 and a homolog GSO1 (At4g20140) are required for the formation of a normal epidermal surface during embryogenesis.
NODE_635989_length_223105_cov_12.598942	50918	51646	AT5G44710.1	protein_coding
NODE_635989_length_223105_cov_12.598942	46687	48368	AT5G44720.1	protein_coding	Molybdenum cofactor sulfurase family protein
NODE_635989_length_223105_cov_12.598942	44681	46408	AT5G44730.1	protein_coding	Haloacid dehalogenase-like hydrolase (HAD) superfamily protein
NODE_635989_length_223105_cov_12.598942	21365	22648	AT5G44760.1	protein_coding	C2 domain-containing protein
NODE_635989_length_223105_cov_12.598942	17041	19666	AT5G44780.1	protein_coding
NODE_635989_length_223105_cov_12.598942	14344	16616	AT5G44785.2	protein_coding	organellar single-stranded DNA binding protein 3
NODE_313951_length_186687_cov_11.972596	173746	182851	AT5G44800.1	protein_coding	chromatin remodeling 4
NODE_311439_length_11740_cov_9.216354	10417	11714	AT5G44950.1	protein_coding	F-box/RNI-like/FBD-like domains-containing protein
NODE_502777_length_22544_cov_11.706175	14606	16552	AT5G45130.1	protein_coding	RAB homolog 1	small GTP binding protein
NODE_167898_length_6584_cov_6.290857	468	2391	AT5G45220.1	protein_coding	Disease resistance protein (TIR-NBS-LRR class) family
NODE_413204_length_30237_cov_9.630882	15284	17086	AT5G45340.1	protein_coding	cytochrome P450, family 707, subfamily A, polypeptide 3	Encodes a protein with ABA 8'-hydroxylase activity; involved in ABA catabolism. Mutant analyses show that disruption in the gene results in more drought tolerance whereas overexpression results in increased transpiration rate and reduced drought tolerance. Gene involved in postgermination growth. Plant P450 CYP707A3, ABA 8'-hydroxylase, binds enantioselectively (+)-ABA but not (-)-ABA, whereas th…
NODE_115885_length_42051_cov_12.433711	30394	35286	AT5G45380.1	protein_coding	solute:sodium symporters;urea transmembrane transporters
NODE_483889_length_65782_cov_12.471862	31475	33880	AT5G45540.1	protein_coding	Protein of unknown function (DUF594)
NODE_483889_length_65782_cov_12.471862	19493	28968	AT5G45560.1	protein_coding	Pleckstrin homology (PH) domain-containing protein / lipid-binding START domain-containing protein
NODE_655060_length_149213_cov_12.835289	142175	144906	AT5G45780.1	protein_coding	Leucine-rich repeat protein kinase family protein
NODE_655060_length_149213_cov_12.835289	139048	140331	AT5G45790.2	protein_coding	Ubiquitin carboxyl-terminal hydrolase family protein
NODE_655060_length_149213_cov_12.835289	131548	134824	AT5G45800.1	protein_coding	Leucine-rich repeat protein kinase family protein
NODE_370846_length_2071_cov_12.232738	450	1696	AT5G45830.1	protein_coding	delay of germination 1	Encodes DOG1 (DELAY OF GERMINATION 1). A quantitative trait locus involved in the control of seed dormancy. Belongs to a novel plant-specific gene family whose members include: DOG1-like 1-4 (DOGL1-4, At4g18660, At4g18680, At4g18690, At4g18650 respectively) and DOG1. DOG1 expression is seed-specific.
NODE_533423_length_53651_cov_11.124434	34983	38040	AT5G45900.1	protein_coding	ThiF family protein	Component of autophagy conjugation pathway. Required for proper senescence.
NODE_533423_length_53651_cov_11.124434	41167	44401	AT5G45910.1	protein_coding	GDSL-like Lipase/Acylhydrolase superfamily protein
NODE_646465_length_43563_cov_7.554278	33346	35973	AT5G45960.1	protein_coding	GDSL-like Lipase/Acylhydrolase superfamily protein
NODE_444526_length_44443_cov_11.324483	6928	9470	AT5G46180.1	protein_coding	ornithine-delta-aminotransferase	Encodes an ornithine delta-aminotransferase that is transcriptionally up-regulated in young seedlings and in response to salt stress. It is unlikely to play a role in salt-stress-induced proline accumulation, however, it appears to participate in arginine and ornithine catabolism.
NODE_580293_length_43648_cov_11.998717	12397	13343	AT5G46300.1	protein_coding
NODE_580293_length_43648_cov_11.998717	14553	15821	AT5G46310.1	protein_coding	WRKY family transcription factor
NODE_540442_length_63767_cov_12.101761	44796	47467	AT5G46390.2	protein_coding	Peptidase S41 family protein
NODE_651805_length_362834_cov_12.060876	235852	237039	AT5G46590.1	protein_coding	NAC domain containing protein 96
NODE_514169_length_178541_cov_12.731215	106573	108723	AT5G46840.1	protein_coding	RNA-binding (RRM/RBD/RNP motifs) family protein
NODE_514169_length_178541_cov_12.731215	114681	116038	AT5G46860.1	protein_coding	Syntaxin/t-SNARE family protein	Syntaxin-related protein required for vacuolar assembly. A member of t-SNARE superfamily, homologous to yest Vam3p. Localized in the vacuolar membranes. The protein has a heptad repeat structure (residues164220) in which hydrophobic amino acid residues appear at seven amino acid intervals. Such regions have a high potential to form an amphiphilic a-helix, intriguing for the intermolecular interac…
NODE_481015_length_16967_cov_9.961454	6983	15878	AT5G46880.1	protein_coding	homeobox-7
NODE_546792_length_194250_cov_10.798435	59366	62804	AT5G46910.1	protein_coding	Transcription factor jumonji (jmj) family protein / zinc finger (C5HC2 type) family protein
NODE_479518_length_43278_cov_8.758930	8251	17441	AT5G47330.1	protein_coding	alpha/beta-Hydrolases superfamily protein
NODE_479518_length_43278_cov_8.758930	4247	5432	AT5G47370.1	protein_coding	Homeobox-leucine zipper protein 4 (HB-4) / HD-ZIP protein	homeobox-leucine zipper genes induced by auxin, but not by other phytohormones. Plays opposite roles in the shoot and root tissues in regulating auxin-mediated morphogenesis.
NODE_503008_length_43017_cov_10.368436	13828	15093	AT5G48040.1	protein_coding	Ubiquitin carboxyl-terminal hydrolase family protein
NODE_409099_length_9688_cov_8.598369	6936	9643	AT5G48060.1	protein_coding	C2 calcium/lipid-binding plant phosphoribosyltransferase family protein
NODE_442340_length_68947_cov_10.670936	36531	44545	AT5G48560.1	protein_coding	basic helix-loop-helix (bHLH) DNA-binding superfamily protein
NODE_322093_length_17950_cov_8.599220	6808	13341	AT5G48900.1	protein_coding	Pectin lyase-like superfamily protein
NODE_536233_length_27402_cov_9.168017	6215	10037	AT5G49190.1	protein_coding	sucrose synthase 2	Encodes a sucrose synthase (SUS2). The activity of the enzyme could not be assayed as proved to be insoluble (PMID 17257168). However, analyses of an sus2 mutant revealed a deficiency in sucrose synthase activity 12 and 15 days after flowering. There are some reports that SUS2 transcript levels are increased in leaves specifically by O(2) deficiency whereas other reports indicate that SUS2 is exp…
NODE_244303_length_59942_cov_11.442144	54080	54605	AT5G49540.1	protein_coding	Rab5-interacting family protein
NODE_244303_length_59942_cov_11.442144	45923	46738	AT5G49560.1	protein_coding	Putative methyltransferase family protein
NODE_219198_length_214981_cov_11.700839	72067	72981	AT5G50090.1	protein_coding
NODE_219198_length_214981_cov_11.700839	93125	94291	AT5G50120.1	protein_coding	Transducin/WD40 repeat-like superfamily protein
NODE_219198_length_214981_cov_11.700839	143591	146074	AT5G50160.1	protein_coding	ferric reduction oxidase 8	Encodes a ferric chelate reductase that is expressed in shoots and flowers.
NODE_219198_length_214981_cov_11.700839	159919	161735	AT5G50180.1	protein_coding	Protein kinase superfamily protein
NODE_71598_length_21974_cov_14.346136	11217	15884	AT5G50310.1	protein_coding	Galactose oxidase/kelch repeat superfamily protein
NODE_533297_length_131750_cov_12.504076	84132	85529	AT5G50410.1	protein_coding
NODE_557519_length_67454_cov_11.716014	18619	21414	AT5G50840.2	protein_coding
NODE_536277_length_193581_cov_12.626905	171321	174177	AT5G51050.1	protein_coding	Mitochondrial substrate carrier family protein
NODE_580689_length_245578_cov_10.888540	194493	198441	AT5G51290.1	protein_coding	Diacylglycerol kinase family protein
NODE_580689_length_245578_cov_10.888540	178124	180618	AT5G51330.1	protein_coding	SWITCH1	Encodes novel protein involved in sister chromatid cohesion and meiotic chromosome organization during both male and female meiosis. Gene has two alternate transcripts which produce two similar proteins, one 57 aa shorter than the other.
NODE_582277_length_79417_cov_10.670927	37272	40102	AT5G51350.1	protein_coding	Leucine-rich repeat transmembrane protein kinase family protein
NODE_76505_length_168104_cov_11.783158	61162	65274	AT5G51710.1	protein_coding	K+ efflux antiporter 5	member of Putative potassium proton antiporter family
NODE_540891_length_103888_cov_12.787406	41126	43124	AT5G51760.1	protein_coding	Protein phosphatase 2C family protein	Encodes AHG1 (ABA-hypersensitive germination 1), a putative protein phosphatase 2C (PP2C). Expressed in seeds. AHG1 functions in seed development and germination.
NODE_529943_length_117344_cov_12.039431	67406	68422	AT5G52010.1	protein_coding	C2H2-like zinc finger protein
NODE_524965_length_87673_cov_10.804729	76501	77892	AT5G52050.1	protein_coding	MATE efflux family protein
NODE_151399_length_512905_cov_12.685940	372534	373949	AT5G52390.1	protein_coding	PAR1 protein
NODE_616455_length_42981_cov_13.195436	12656	13768	AT5G52620.1	protein_coding	F-box associated ubiquitination effector family protein
NODE_616455_length_42981_cov_13.195436	6952	9912	AT5G52640.1	protein_coding	heat shock protein 90.1	Encodes a cytosolic heat shock protein AtHSP90.1. AtHSP90.1 interacts with disease resistance signaling components SGT1b and RAR1 and is required for RPS2-mediated resistance.
NODE_616455_length_42981_cov_13.195436	4937	6359	AT5G52650.1	protein_coding	RNA binding Plectin/S10 domain-containing protein
NODE_616455_length_42981_cov_13.195436	1301	3686	AT5G52660.2	protein_coding	Homeodomain-like superfamily protein
NODE_506120_length_54187_cov_10.946519	11928	12549	AT5G52750.1	protein_coding	Heavy metal transport/detoxification superfamily protein
NODE_506120_length_54187_cov_10.946519	14217	16866	AT5G52790.1	protein_coding	CBS domain-containing protein with a domain of unknown function (DUF21)
NODE_506120_length_54187_cov_10.946519	18795	22118	AT5G52800.3	protein_coding	DNA primases
NODE_506120_length_54187_cov_10.946519	22339	23425	AT5G52810.1	protein_coding	NAD(P)-binding Rossmann-fold superfamily protein
NODE_617408_length_165871_cov_11.848104	83061	88582	AT5G52910.1	protein_coding	timeless family protein	homolog of Drosophila timeless
NODE_496276_length_77861_cov_13.807234	49228	53813	AT5G53440.1	protein_coding
NODE_496276_length_77861_cov_13.807234	21607	30743	AT5G53460.3	protein_coding	NADH-dependent glutamate synthase 1	NADH-dependent glutamate synthase
NODE_215437_length_16934_cov_13.668123	4770	7228	AT5G53530.1	protein_coding	vacuolar protein sorting 26A	Homolog of yeast retromer subunit VPS26. Part of a retromer-like protein complex involved in endosome to lysosome protein transport.
NODE_36347_length_108976_cov_12.088717	102992	104135	AT5G53780.1	protein_coding	Protein of unknown function (DUF295)
NODE_317669_length_58233_cov_11.600450	9272	11259	AT5G53920.1	protein_coding	ribosomal protein L11 methyltransferase-related
NODE_243928_length_12758_cov_12.361577	2567	3205	AT5G54062.1	protein_coding
NODE_655616_length_88480_cov_11.776921	74692	76908	AT5G54080.2	protein_coding	homogentisate 1,2-dioxygenase	homogentisate 1,2-dioxygenase
NODE_655616_length_88480_cov_11.776921	66033	68631	AT5G54100.1	protein_coding	SPFH/Band 7/PHB domain-containing membrane-associated protein family
NODE_42105_length_110483_cov_12.068038	71360	80382	AT5G54440.1	protein_coding	CLUB	Encodes a putative TRAPPII tethering factor required for cell plate assembly during cytokinesis.
NODE_630379_length_144021_cov_12.690191	111235	112094	AT5G54585.1	protein_coding
NODE_630379_length_144021_cov_12.690191	104786	107022	AT5G54590.2	protein_coding	Protein kinase superfamily protein
NODE_630379_length_144021_cov_12.690191	103102	104383	AT5G54600.1	protein_coding	Translation protein SH3-like family protein
NODE_630379_length_144021_cov_12.690191	91941	93734	AT5G54630.1	protein_coding	zinc finger protein-related
NODE_630379_length_144021_cov_12.690191	83719	87514	AT5G54650.2	protein_coding	formin homology5	Encodes a protein with similarity to formins that is involved in cytokinesis. Loss of function mutations exhibit delayed cellularization during endosperm development. FH5 is expressed in the endosperm and the protein localizes to the cell plate. FH5 was shown to be a maternally expressed imprinted gene.
NODE_630379_length_144021_cov_12.690191	80099	81191	AT5G54660.1	protein_coding	HSP20-like chaperones superfamily protein
NODE_630379_length_144021_cov_12.690191	58191	61472	AT5G54670.1	protein_coding	kinesin 3	Encodes a truncated KatC polypeptide (KatC(207-754)), which includes the carboxyl-terminal region of KatC. This was expressed in Escherichia coli and was shown to possess microtubule-stimulated ATPase activity.
NODE_630379_length_144021_cov_12.690191	47852	50135	AT5G54690.1	protein_coding	galacturonosyltransferase 12	Encodes a protein with putative galacturonosyltransferase activity. Mutants defective in this gene displayed a notable reduction in xylose (>50%) in the cell walls from stems and roots and a reduction in cellulose (~25%).
NODE_570889_length_477539_cov_12.633481	42938	45992	AT5G54910.1	protein_coding	DEA(D/H)-box RNA helicase family protein
NODE_610543_length_401805_cov_12.927773	322081	325451	AT5G55120.1	protein_coding	galactose-1-phosphate guanylyltransferase (GDP)s;GDP-D-glucose phosphorylases;quercetin 4'-O-glucosyltransferases	Encodes a GDP-L-galactose phosphorylase, with similar biochemical properties as VTC2.
NODE_508393_length_55458_cov_14.162700	8735	10653	AT5G55190.1	protein_coding	RAN GTPase 3	A member of RAN GTPase gene family. Encodes a small soluble GTP-binding protein. Likely to be involved in nuclear translocation of proteins. May also be involved in cell cycle progression.
NODE_508393_length_55458_cov_14.162700	13429	15060	AT5G55200.1	protein_coding	Co-chaperone GrpE family protein
NODE_651805_length_362834_cov_12.060876	283582	285454	AT5G55430.1	protein_coding
NODE_354911_length_87257_cov_12.052924	36452	37692	AT5G56150.1	protein_coding	ubiquitin-conjugating enzyme 30
NODE_621537_length_327934_cov_12.480724	26627	37292	AT5G56360.1	protein_coding	calmodulin-binding protein	Encodes PSL4, beat-subunit of endoplasmic reticulum-resident glucosidase II, which is essential for stable accumulation and quality control of the elf18 receptor EFR but not the flg22 receptor FLS2.
NODE_529943_length_117344_cov_12.039431	16748	17673	AT5G56600.1	protein_coding	profilin 3	Encodes profilin3, a low-molecular weight, actin monomer-binding protein that regulates the organization of actin cytoskeleton. Originally known as profilin5, and later named profilin3. Expressed in vegetative organs.
NODE_617198_length_774186_cov_12.857936	38685	46027	AT5G57110.2	protein_coding	autoinhibited Ca2+ -ATPase, isoform 8	Arabidopsis-autoinhibited Ca2+ -ATPase, isoform 8, contains all of the characteristic motifs of Ca2+ -transporting P-type Ca2+ -ATPases and is localized to the plasma membrane.
NODE_617198_length_774186_cov_12.857936	52495	54028	AT5G57120.1	protein_coding
NODE_617198_length_774186_cov_12.857936	340011	342512	AT5G57180.2	protein_coding	chloroplast import apparatus 2	Transcription regulator responsible for specific upregulation of the translocon genes atToc33 and atToc75 in leaves. Involved in protein import into chloroplast.
NODE_587732_length_359006_cov_12.288429	238291	240053	AT5G57260.1	protein_coding	cytochrome P450, family 71, subfamily B, polypeptide 10	putative cytochrome P450
NODE_484586_length_36971_cov_12.235238	29693	31424	AT5G58600.1	protein_coding	Plant protein of unknown function (DUF828)	Belongs to a large family of plant-specific genes of unknown function. Involved in resistance to the powdery mildew species Erysiphe cichoracearum and Erysiphe orontii, but not to the unrelated pathogens Pseudomonas syringae or Peronospora parasitica. A member of the TBL (TRICHOME BIREFRINGENCE-LIKE) gene family containing a plant-specific DUF231 (domain of unknown function) domain. TBL gene fami…
NODE_427386_length_130933_cov_12.372030	56922	58556	AT5G59200.1	protein_coding	Tetratricopeptide repeat (TPR)-like superfamily protein	Encodes a chloroplast RNA editing factor.
NODE_279642_length_11576_cov_12.536196	9597	10493	AT5G59230.1	protein_coding	transcription factor-related
NODE_279642_length_11576_cov_12.536196	7927	9190	AT5G59240.1	protein_coding	Ribosomal protein S8e family protein
NODE_636570_length_152866_cov_12.958493	31405	32686	AT5G59380.1	protein_coding	methyl-CPG-binding domain 6	Protein containing methyl-CpG-binding domain.Has sequence similarity to human MBD proteins.
NODE_477763_length_62579_cov_12.949488	41799	43622	AT5G59450.1	protein_coding	GRAS family transcription factor
NODE_266899_length_4824_cov_12.205639	644	4653	AT5G59650.1	protein_coding	Leucine-rich repeat protein kinase family protein
NODE_357821_length_69069_cov_13.937280	54612	56102	AT5G60805.1	protein_coding	Putative membrane lipoprotein	Encodes a defensin-like (DEFL) family protein.
NODE_536243_length_161192_cov_12.663743	90101	94049	AT5G61070.1	protein_coding	histone deacetylase of the RPD3/HDA1 superfamily 18	Encodes a protein with similarity to histone deacetylases, a class of chromatin remodeling factors which act on H3/H4 histones. Expressed in roots where it appears to regulate the expression of epidermal cell fate genes controlling hair cell differentiation.
NODE_115699_length_79201_cov_12.866782	64133	66033	AT5G61300.1	protein_coding
NODE_556976_length_515883_cov_11.831843	324564	327092	AT5G61350.1	protein_coding	Protein kinase superfamily protein
NODE_556976_length_515883_cov_11.831843	322761	323545	AT5G61360.1	protein_coding
NODE_556976_length_515883_cov_11.831843	310606	312609	AT5G61400.1	protein_coding	Pentatricopeptide repeat (PPR) superfamily protein
NODE_615245_length_116520_cov_12.462187	35691	36593	AT5G61760.1	protein_coding	inositol polyphosphate kinase 2 beta	Encodes an inositol polyphosphate 3-/6-/5-kinase that is localized to the nucleus. Able to complement a mutation in a yeast transcriptional regulator gene (ARG82/IPK2).
NODE_309980_length_55103_cov_14.738816	11	3362	AT5G62190.1	protein_coding	DEAD box RNA helicase (PRH75)	DEAD/DEAH box RNA helicase PRH75
NODE_309980_length_55103_cov_14.738816	6449	7708	AT5G62200.1	protein_coding	Embryo-specific protein 3, (ATS3)
NODE_309980_length_55103_cov_14.738816	8509	9620	AT5G62210.1	protein_coding	Embryo-specific protein 3, (ATS3)
NODE_309980_length_55103_cov_14.738816	43572	44923	AT5G62290.1	protein_coding	nucleotide-sensitive chloride conductance regulator (ICln) family protein
NODE_309980_length_55103_cov_14.738816	47401	52372	AT5G62310.1	protein_coding	AGC (cAMP-dependent, cGMP-dependent and protein kinase C) kinase family protein	Encodes a protein with a serine/threonine kinase domain. There are two other closely related members in Arabidopsis. Knock-out mutation results in incomplete root hair elongation. Expression is found all organs examined but is especially strong in elongating root hairs.
NODE_590959_length_331406_cov_12.591652	122411	128581	AT5G62410.1	protein_coding	structural maintenance of chromosomes 2	SMC2-1 (SMC2)
NODE_220615_length_69903_cov_11.784172	31257	32562	AT5G62420.1	protein_coding	NAD(P)-linked oxidoreductase superfamily protein
NODE_576744_length_492741_cov_12.857154	465929	467274	AT5G62440.1	protein_coding	Protein of unknown function (DUF3223)	Encodes a protein DOMINO1 that belongs to a plant-specific gene family sharing a common motif present in the tomato DEFECTIVE CHLOROPLASTS AND LEAVES (LeDCL) protein. DOMINO1 is located in the nucleus. Arabidopsis embryos carrying the domino1 mutation grow slowly in comparison with wild type embryos and reach only the globular stage at desiccation. The primary defect of the mutation at the cellul…
NODE_576744_length_492741_cov_12.857154	442900	444010	AT5G62490.1	protein_coding	HVA22 homologue B	Part of the AtHVA22 family. Protein expression is ABA- and stress-inducible.
NODE_576744_length_492741_cov_12.857154	438011	440208	AT5G62500.1	protein_coding	end binding protein 1B	encodes a homolog of animal microtubule-end-binding protein. There are two other members of this family. EB1 forms foci at regions where the minus ends of microtubules are gathered during mitosis and early cytokinesis.
NODE_134056_length_4818_cov_14.741801	399	2250	AT5G62550.1	protein_coding
NODE_230295_length_169270_cov_13.148419	30077	31762	AT5G62560.1	protein_coding	RING/U-box superfamily protein with ARM repeat domain
NODE_230295_length_169270_cov_13.148419	80026	82712	AT5G62630.1	protein_coding	hipl2 protein precursor
NODE_614397_length_68792_cov_13.874288	18318	19523	AT5G62740.1	protein_coding	SPFH/Band 7/PHB domain-containing membrane-associated protein family
NODE_536277_length_193581_cov_12.626905	21609	24156	AT5G63390.1	protein_coding	O-fucosyltransferase family protein
NODE_232016_length_38769_cov_13.168073	8174	13492	AT5G63420.1	protein_coding	RNA-metabolising metallo-beta-lactamase family protein
NODE_232016_length_38769_cov_13.168073	26141	27980	AT5G63470.1	protein_coding	nuclear factor Y, subunit C4
NODE_6611_length_638729_cov_12.839528	254963	257920	AT5G63520.1	protein_coding
NODE_6611_length_638729_cov_12.839528	305623	307420	AT5G63560.1	protein_coding	HXXXD-type acyl-transferase family protein
NODE_6611_length_638729_cov_12.839528	308152	309948	AT5G63570.1	protein_coding	glutamate-1-semialdehyde-2,1-aminomutase	Encodes a protein with homology to glutamate-1-semialdehyde 2,1-aminomutase catalyzing the conversion of glutamate-1-semialdehyde (GSA) into 5-amino levulinate. The expression of this gene was demonstrated to be light-induced.
NODE_414746_length_154756_cov_12.269017	137423	139200	AT5G64370.1	protein_coding	beta-ureidopropionase	PYD3 encodes a beta-ureidopropionase which, when expressed in E. coli, has been shown to convert beta-ureidopropionate into beta-alanine. It localizes to the cytosol and plays an important role in uracil degradation.
NODE_509698_length_69774_cov_13.733941	4726	9009	AT5G64580.1	protein_coding	AAA-type ATPase family protein
NODE_139224_length_127201_cov_13.030275	97360	98978	AT5G64830.1	protein_coding	programmed cell death 2 C-terminal domain-containing protein
NODE_139224_length_127201_cov_13.030275	99430	102179	AT5G64840.1	protein_coding	general control non-repressible 5	member of GCN subfamily
NODE_431383_length_49476_cov_13.456747	4557	7634	AT5G64910.1	protein_coding
NODE_431383_length_49476_cov_13.456747	12983	17159	AT5G64940.1	protein_coding	ABC2 homolog 13	Encodes a member of ATH subfamily of ATP-binding cassette (ABC) proteins.
NODE_431383_length_49476_cov_13.456747	17705	18781	AT5G64950.1	protein_coding	Mitochondrial transcription termination factor family protein
NODE_431383_length_49476_cov_13.456747	22943	24573	AT5G64970.1	protein_coding	Mitochondrial substrate carrier family protein
NODE_526445_length_232242_cov_13.320872	158534	161187	AT5G65110.1	protein_coding	acyl-CoA oxidase 2	Encodes an acyl-CoA oxidase presumably involved in long chain fatty acid biosynthesis.
NODE_526445_length_232242_cov_13.320872	161939	163198	AT5G65120.1	protein_coding
NODE_569515_length_125666_cov_11.605271	89977	91080	AT5G65170.1	protein_coding	VQ motif-containing protein
NODE_22639_length_289655_cov_12.552281	132827	133473	AT5G65480.1	protein_coding
NODE_22639_length_289655_cov_12.552281	122659	125574	AT5G65500.1	protein_coding	U-box domain-containing protein kinase family protein
NODE_417032_length_205169_cov_13.344882	74226	75980	AT5G65850.1	protein_coding	F-box and associated interaction domains-containing protein
NODE_53887_length_108572_cov_13.329892	65734	68532	AT5G66210.2	protein_coding	calcium-dependent protein kinase 28	member of Calcium Dependent Protein Kinase
NODE_531465_length_135590_cov_11.886127	127823	132211	AT5G66310.1	protein_coding	ATP binding microtubule motor family protein
NODE_531465_length_135590_cov_11.886127	103461	104114	AT5G66370.1	protein_coding
NODE_531465_length_135590_cov_11.886127	100759	102710	AT5G66380.1	protein_coding	folate transporter 1	Encodes a folate transporter that is located in the chloroplast envelope and is able to mediate exogenous folate uptake when expressed in E. coli. However, this is not the sole folate transporter for chloroplasts as null mutants of this gene have no discernible phenotype when grown under folate-sufficient conditions and contained wild-type levels of folates in leaves.
NODE_531465_length_135590_cov_11.886127	94305	95930	AT5G66410.1	protein_coding	phosducin-like protein 3 homolog	Encodes a protein that functions in microtubule assembly. Plants with reduced levels of both PLP3a (At3g50960) and PLP3b show defects in cytokinesis, cortical microtubule array formation, oriented cell growth, and maintenance of proper ploidy.
NODE_531465_length_135590_cov_11.886127	88444	91605	AT5G66420.2	protein_coding
NODE_513978_length_161922_cov_12.527878	11554	12660	AT5G66450.1	protein_coding	Phosphatidic acid phosphatase (PAP2) family protein
NODE_242162_length_26563_cov_14.199262	495	2502	AT5G66460.1	protein_coding	Glycosyl hydrolase superfamily protein
NODE_242162_length_26563_cov_14.199262	18720	21361	AT5G66540.1	protein_coding
NODE_242162_length_26563_cov_14.199262	21827	23181	AT5G66550.1	protein_coding	Maf-like protein
NODE_399508_length_93934_cov_12.997530	57941	62886	AT5G66560.1	protein_coding	Phototropic-responsive NPH3 family protein
NODE_363130_length_48735_cov_13.229815	36600	39817	AT5G66600.4	protein_coding	Protein of unknown function, DUF547
NODE_94472_length_181922_cov_13.711080	72188	74892	AT5G66680.1	protein_coding	dolichyl-diphosphooligosaccharide-protein glycosyltransferase 48kDa subunit family protein	Encodes a protein ortholog of human SOT48 or yeast WBP1, an essential protein subunit of the oligosaccharyltransferase (OST) complex, which is responsible for the transfer in the ER of the N-linked glycan precursor onto Asn residues of candidate proteins.
NODE_509687_length_102481_cov_12.655127	73735	75397	AT5G66700.1	protein_coding	homeobox 53	Encodes a homeodomain protein. Member of HD-ZIP 1 family, most closely related to HB5. AtHB53 is auxin-inducible and its induction is inhibited by cytokinin, especially in roots therefore may be involved in root development.
NODE_509687_length_102481_cov_12.655127	70818	72915	AT5G66710.1	protein_coding	Protein kinase superfamily protein
NODE_509687_length_102481_cov_12.655127	25730	29637	AT5G66750.1	protein_coding	chromatin remodeling 1	Protein is similar to SWI2/SNF2 chromatin remodeling proteins. DDM1 is appears to act as a chromatin-remodeling ATPase involved in cytosine methylation in CG and non-CG contexts. Involved in gene silencing and maintenance of DNA methylation and histone methylation. Hypomethylation of many genomic regions occurs in ddm1 mutants, and can cause several phenotypic abnormalities, but some loci, such a…
NODE_509687_length_102481_cov_12.655127	21358	24826	AT5G66760.1	protein_coding	succinate dehydrogenase 1-1	One of two genes in Arabidopsis that encode a flavoprotein subunit of the mitochondrial succinate dehydrogenase complex.
NODE_404670_length_43209_cov_13.706798	41308	43071	AT5G66770.1	protein_coding	GRAS family transcription factor
NODE_404670_length_43209_cov_13.706798	39570	40136	AT5G66780.1	protein_coding
NODE_404670_length_43209_cov_13.706798	35943	38053	AT5G66790.1	protein_coding	Protein kinase superfamily protein
NODE_404670_length_43209_cov_13.706798	27871	28542	AT5G66800.1	protein_coding
NODE_404670_length_43209_cov_13.706798	23407	26749	AT5G66810.1	protein_coding
NODE_404670_length_43209_cov_13.706798	21176	21481	AT5G66815.1	protein_coding
NODE_404670_length_43209_cov_13.706798	15011	15316	AT5G66816.1	protein_coding
NODE_404670_length_43209_cov_13.706798	2865	4394	AT5G66820.1	protein_coding
NODE_592204_length_167710_cov_13.314084	91698	93051	AT5G66860.1	protein_coding	Ribosomal protein L25/Gln-tRNA synthetase, anti-codon-binding domain
NODE_221519_length_233054_cov_11.847066	98922	101154	AT5G66910.1	protein_coding	Disease resistance protein (CC-NBS-LRR class) family
NODE_221519_length_233054_cov_11.847066	94637	96988	AT5G66920.1	protein_coding	SKU5 similar 17
NODE_221519_length_233054_cov_11.847066	83734	86358	AT5G66950.1	protein_coding	Pyridoxal phosphate (PLP)-dependent transferases superfamily protein
NODE_221519_length_233054_cov_11.847066	80382	83481	AT5G66960.1	protein_coding	Prolyl oligopeptidase family protein
NODE_221519_length_233054_cov_11.847066	72679	73793	AT5G66990.1	protein_coding	RWP-RK domain-containing protein
NODE_221519_length_233054_cov_11.847066	70101	70592	AT5G67000.1	protein_coding	Integrase-type DNA-binding superfamily protein	encodes a member of the ERF (ethylene response factor) subfamily B-6 of ERF/AP2 transcription factor family. The protein contains one AP2 domain. There are 12 members in this subfamily including RAP2.11.
NODE_221519_length_233054_cov_11.847066	49238	51666	AT5G67020.1	protein_coding
NODE_221519_length_233054_cov_11.847066	43078	46661	AT5G67030.1	protein_coding	zeaxanthin epoxidase (ZEP) (ABA1)	Encodes a single copy zeaxanthin epoxidase gene that functions in first step of the biosynthesis of the abiotic stress hormone abscisic acid (ABA). Mutants in this gene are unable to express female sterility in response to beta-aminobutyric acid, as wild type plants do.
NODE_479166_length_107311_cov_12.629478	1486	2802	AT5G67160.1	protein_coding	HXXXD-type acyl-transferase family protein	Encodes a member of the BAHD acyltransferase superfamily. Mutants have enhanced susceptibility to virulent and avirulent pathogens and are defective in pathogen induced SA biosynthesis. EPS1 may act upstream of SA biosynthesis as application of SA can rescue the mutant phenotype.
NODE_479166_length_107311_cov_12.629478	7706	9549	AT5G67180.1	protein_coding	target of early activation tagged (EAT) 3
NODE_479166_length_107311_cov_12.629478	18739	19337	AT5G67190.1	protein_coding	DREB and EAR motif protein 2	encodes a member of the DREB subfamily A-5 of ERF/AP2 transcription factor family. The protein contains one AP2 domain. There are 16 members in this subfamily including RAP2.1, RAP2.9 and RAP2.10.
NODE_479166_length_107311_cov_12.629478	35198	36844	AT5G67220.1	protein_coding	FMN-linked oxidoreductases superfamily protein
NODE_479166_length_107311_cov_12.629478	39449	43059	AT5G67240.1	protein_coding	small RNA degrading nuclease 3
NODE_436770_length_28340_cov_13.142413	15942	17594	AT5G67270.1	protein_coding	end binding protein 1C	encodes a homolog of animal microtubule-end-binding protein. There are two other members of this family. EB1 forms foci at regions where the minus ends of microtubules are gathered during mitosis and early cytokinesis.
NODE_207545_length_243699_cov_10.605045	16533	18929	AT5G67340.1	protein_coding	ARM repeat superfamily protein
NODE_207545_length_243699_cov_10.605045	5339	6241	AT5G67350.1	protein_coding
NODE_444411_length_99430_cov_11.039274	17969	19715	AT5G67370.1	protein_coding	Protein of unknown function (DUF1230)
NODE_567111_length_229332_cov_11.550691	159834	161994	AT5G67380.1	protein_coding	casein kinase alpha 1	casein kinase II catalytic subunit alpha
NODE_567111_length_229332_cov_11.550691	155828	158407	AT5G67385.1	protein_coding	Phototropic-responsive NPH3 family protein
NODE_567111_length_229332_cov_11.550691	154217	154841	AT5G67390.2	protein_coding
NODE_508393_length_55458_cov_14.162700	42839	44840	AT5G67440.1	protein_coding	Phototropic-responsive NPH3 family protein	A member of the NPY gene family (NPY1/AT4G31820, NPY2/AT2G14820, NPY3/AT5G67440, NPY4/AT2G23050, NPY5/AT4G37590). Involved in auxin-mediated organogenesis.
NODE_357764_length_202931_cov_12.864224	59595	63058	AT5G67470.1	protein_coding	formin homolog 6
NODE_409927_length_59640_cov_13.803722	22892	26049	AT5G67570.1	protein_coding	Tetratricopeptide repeat (TPR)-like superfamily protein	Encodes a pentratricopeptide repeat containing protein that is targeted to the chloroplast. Mutants have pale young leave and reduced accumulation of plastid encoded transcripts suggesting a role for DG1 in regulation of plastid gene expression.
NODE_409927_length_59640_cov_13.803722	26597	27840	AT5G67580.1	protein_coding	Homeodomain-like/winged-helix DNA-binding family protein	Encodes a telomeric DNA binding protein. In vitro, the protein preferentially binds double-stranded telomeric repeats, but it can also bind to the single G-rich telomeric strand.

## Sheet: Legend
Supplementary Table S6 Genes containing single nucleotide polymorphisms (SNPs) associated with soil-specific (Cd, Mg, K, Pb, Zn content) environmental variables. ‘Contig’ refers to the contig/scaffold of our Arabidopsis halleri reference genome including the start and end position the gene. ‘Gene’ shows the A. thaliana orthologue TAIR ID.
of the publication
Transmembrane transport and stress response genes play an important role in adaptation of Arabidopsis halleri to metalliferous soils
Christian Sailer, Alicja Babst-Kostecka, Martin C. Fischer, Stefan Zoller, Alex Widmer, Pierre Vollenweider, Felix Gugerli, Christian Rellstab
