# Supplementary material for: Transmembrane transport and stress response genes play an important role in adaptation of Arabidopsis halleri to metalliferous soils
Source: Sci Rep. 2018 Oct 31;8:16085. doi: 10.1038/s41598-018-33938-2 (PMC6208402; doi:10.1038/s41598-018-33938-2)
Supplement: Supplementary file 8 — Supplementary Table S7 [file 41598_2018_33938_MOESM8_ESM.xlsx]

## Sheet: Supplementary Table S7
GO term	Number of occurences	% of found genes
biological_process_unknown	248	18.0364
regulation of transcription, DNA-templated	163	11.8545
transcription, DNA-templated	115	8.36364
oxidation-reduction process	108	7.85455
protein phosphorylation	71	5.16364
defense response	44	3.2
protein ubiquitination	40	2.90909
proteolysis	34	2.47273
response to salt stress	29	2.10909
embryo development ending in seed dormancy	27	1.96364
phosphorylation	26	1.89091
multicellular organism development	25	1.81818
carbohydrate metabolic process	25	1.81818
response to light stimulus	24	1.74545
signal transduction	23	1.67273
response to abscisic acid	23	1.67273
response to cadmium ion	23	1.67273
protein transport	23	1.67273
transport	22	1.6
response to auxin	22	1.6

## Sheet: Legend
Supplementary Table S7 Twenty most frequent gene ontology (GO) terms terms (biological processes only) of the genes identified in the environmental association analyses (EAA) using the soil-specific (Cd, Mg, K, Pb, Zn concentrations) environmental variables. See Table S6 for the complete gene list.
of the publication
Transmembrane transport and stress response genes play an important role in adaptation of Arabidopsis halleri to metalliferous soils
Christian Sailer, Alicja Babst-Kostecka, Martin C. Fischer, Stefan Zoller, Alex Widmer, Pierre Vollenweider, Felix Gugerli, Christian Rellstab
