# Supplementary material for: Transmembrane transport and stress response genes play an important role in adaptation of Arabidopsis halleri to metalliferous soils
Source: Sci Rep. 2018 Oct 31;8:16085. doi: 10.1038/s41598-018-33938-2 (PMC6208402; doi:10.1038/s41598-018-33938-2)
Supplement: Supplementary file 9 — Supplementary Table S8 [file 41598_2018_33938_MOESM9_ESM.xlsx]

## Sheet: Supplementary Table S8
Variable	setSize	setScore	setP	setQ	setName	Comment
Site	157	77.6041	2.27413e-05	0	SLC-mediated transmembrane transport
Cd_tot	20	20.9716	5.35733e-05	0	alpha-Linolenic acid metabolism	Higher concentration at both M sites
	24	22.1678	0.000122995	0	Translesion Synthesis by POLH
Mg_EDTA	20	20.6513	5.54869e-05	0	alpha-Linolenic acid metabolism
	24	20.7804	0.000277367	0.0579137	Translesion Synthesis by POLH
Pb_EDTA	20	20.3255	9.24224e-05	0	alpha-Linolenic acid metabolism
	24	21.6212	0.000184992	0	Translesion Synthesis by POLH
Zn_EDTA	20	20.704	7.10047e-05	0	alpha-Linolenic acid metabolism
	24	21.9489	0.000154257	0	Translesion Synthesis by POLH
K_EDTA	20	21.4542	3.41471e-05	0	alpha-Linolenic acid metabolism	Lower concentration at both M sites
	24	23.026	6.19306e-05	0	Translesion Synthesis by POLH

## Sheet: Legend
Supplementary Table S8 Summary of gene set enrichment analyses. One analyses per variable was run. ‘Setsize’ indicates the number of genes within each set/pathway, ‘setP’ is the P value for this set, ‘setQ’ is the false discovery rate (FDR) controlled Q value for this set, ‘setName’ refers to the pathway name.
of the publication
Transmembrane transport and stress response genes play an important role in adaptation of Arabidopsis halleri to metalliferous soils
Christian Sailer, Alicja Babst-Kostecka, Martin C. Fischer, Stefan Zoller, Alex Widmer, Pierre Vollenweider, Felix Gugerli, Christian Rellstab
