# Supplementary material for: Transmembrane transport and stress response genes play an important role in adaptation of Arabidopsis halleri to metalliferous soils
Source: Sci Rep. 2018 Oct 31;8:16085. doi: 10.1038/s41598-018-33938-2 (PMC6208402; doi:10.1038/s41598-018-33938-2)
Supplement: Supplementary file 10 — Supplementary Table S9 [file 41598_2018_33938_MOESM10_ESM.xlsx]

## Sheet: Supplementary Table S9
Gene	Ref	Alt	Effect	Impact	AF_M_PL22	AF_M_PL27	AF_NM_PL14	AF_NM_PL35	z-score_soil	Contig	Start	End
AT1G18880	T	C	synonymous_variant	LOW	0.6	0.716667	0.15	0.166667	27.3831	NODE_532611_length_93501_cov_13.876119	32165	32166
AT1G18880	C	T	synonymous_variant	LOW	0.333333	0.0666667	0.583333	0.9	-28.8239	NODE_532611_length_93501_cov_13.876119	32366	32367
AT1G47840	T	A	intron_variant	MODIFIER	0.55	0.9	0.3	0.133333	28.2692	NODE_505272_length_11502_cov_12.788733	7964	7965
AT1G47840	G	T	intron_variant	MODIFIER	0.566667	0.9	0.3	0.15	28.0655	NODE_505272_length_11502_cov_12.788733	7975	7976
AT3G15380	A	C	intron_variant	MODIFIER	0.433333	0.233333	0.9	0.75	-28.7314	NODE_413780_length_55304_cov_10.404962	9492	9493
AT3G23550	C	T	intron_variant	MODIFIER	0.166667	0.1	0.966667	0.35	-30.8995	NODE_544801_length_64951_cov_9.982125	46192	46193
AT3G23550	G	A	intron_variant	MODIFIER	0.0333333	0.05	0.95	0.0166667	-26.4611	NODE_544801_length_64951_cov_9.982125	46345	46346
AT3G58810	A	C	synonymous_variant	LOW	0	0.0166667	0.9	0	-26.9794	NODE_447166_length_139680_cov_12.207016	22218	22219
AT3G58810	T	C	synonymous_variant	LOW	0	0.0333333	0.85	0.15	-28.5095	NODE_447166_length_139680_cov_12.207016	22482	22483
AT3G58810	A	C	non_synonymous_variant	MODERATE	0.916667	0.916667	0	0.133333	45.8362	NODE_447166_length_139680_cov_12.207016	22570	22571
AT3G58810	C	A	synonymous_variant	LOW	0.933333	0.95	0	0.0333333	49.6416	NODE_447166_length_139680_cov_12.207016	22839	22840
AT4G32510	T	C	intron_variant	MODIFIER	0.216667	0.116667	0.683333	0.783333	-30.388	NODE_432052_length_20509_cov_12.459993	8875	8876
AT4G32510	G	T	synonymous_variant	LOW	0.566667	0.366667	0.9	0.983333	-26.3352	NODE_432052_length_20509_cov_12.459993	8953	8954
AT4G32510	A	G	synonymous_variant	LOW	0.533333	0.35	0.9	1	-28.5404	NODE_432052_length_20509_cov_12.459993	8983	8984
AT5G52050	C	T	synonymous_variant	LOW	0.3	0.133333	0.666667	0.766667	-28.3738	NODE_524965_length_87673_cov_10.804729	76868	76869

## Sheet: Legend
Supplementary Table S9 Site-type associated SNPs of the candidates. Gene – TAIR ID, Ref – reference base, Alt – alternative base (SNP), Effect –likely effect this SNP causes, Impact –putative impact of that SNP, AF – population allele frequency of the alternative allele, M – metallicolous, NM – non-metallicolous, z-score – LFMM z-score of that SNP, Contig, Start and End – Position of gene in Swis…
of the publication
Transmembrane transport and stress response genes play an important role in adaptation of Arabidopsis halleri to metalliferous soils
Christian Sailer, Alicja Babst-Kostecka, Martin C. Fischer, Stefan Zoller, Alex Widmer, Pierre Vollenweider, Felix Gugerli, Christian Rellstab
