# Supplementary material for: Transmembrane transport and stress response genes play an important role in adaptation of Arabidopsis halleri to metalliferous soils
Source: Sci Rep. 2018 Oct 31;8:16085. doi: 10.1038/s41598-018-33938-2 (PMC6208402; doi:10.1038/s41598-018-33938-2)
Supplement: Supplementary file 11 — Supplementary Table S10 [file 41598_2018_33938_MOESM11_ESM.xlsx]

## Sheet: Supplementary Table S10
Gene	Ref	Alt	Effect	Impact	AF_M_PL22	AF_M_PL27	AF_NM_PL14	AF_NM_PL35	z-score_Cd	z-score_K	z-score_Mg	z-score_Pb	z-score_Zn	EA_Cd	EA_Mg	EA_K	EA_Pb	EA_Zn	Contig	Start	End
AT1G19640	T	C	intron_variant	MODIFIER	0.333333	0.816667	0.133333	0.65	33.4376	34.7916	31.5615	20.6879	-40.5225	1	1	1	1	1	NODE_120297_length_115489_cov_12.899107	2485	2486
AT1G21690	G	A	intron_variant	MODIFIER	0.8	0.0666667	0.9	0.0833333	-42.487	-45.4467	-36.2954	-25.6001	47.6247	1	1	1	1	1	NODE_110540_length_34526_cov_12.915977	16120	16121
AT2G29070	T	A	intron_variant	MODIFIER	0.783333	0.9	0.3	0.383333	28.0057	32.2946	31.8975	16.3329	-37.5206	0	0	1	0	1	NODE_540368_length_113862_cov_11.140907	40137	40138
AT2G29070	T	C	synonymous_variant	LOW	0.716667	0.95	0.35	0.416667	30.7613	35.9372	34.4607	18.7519	-39.6442	1	1	1	0	1	NODE_540368_length_113862_cov_11.140907	40386	40387
AT2G29070	C	A	intron_variant	MODIFIER	0.416667	0.733333	0.116667	0.233333	33.5973	38.0999	36.0728	20.2346	-42.3627	1	1	1	1	1	NODE_540368_length_113862_cov_11.140907	41634	41635
AT2G35690	A	G	intron_variant	MODIFIER	0.0833333	0.7	0	0.0166667	47.369	52.9307	45.9751	30.1724	-54.8738	1	1	1	1	1	NODE_359126_length_15295_cov_9.864727	1831	1832
AT3G02920	G	A	intron_variant	MODIFIER	0.3	0.7	0.183333	0.366667	30.0776	33.4383	28.9328	18.6384	-35.5826	0	0	0	0	1	NODE_36347_length_108976_cov_12.088717	32525	32526
AT3G02920	T	C	intron_variant	MODIFIER	0.3	0.716667	0.183333	0.366667	31.8531	34.8274	30.4052	19.8059	-37.8167	1	1	0	1	1	NODE_36347_length_108976_cov_12.088717	32533	32534
AT3G02920	C	T	intron_variant	MODIFIER	0.266667	0.733333	0.183333	0.266667	35.9637	39.5847	34.1001	22.4206	-42.0016	1	1	1	1	1	NODE_36347_length_108976_cov_12.088717	32646	32647
AT3G02920	G	A	intron_variant	MODIFIER	0.283333	0.8	0.183333	0.333333	38.9303	43.1339	36.5328	24.0756	-44.9063	1	1	1	1	1	NODE_36347_length_108976_cov_12.088717	32677	32678
AT3G02920	A	C	intron_variant	MODIFIER	0.316667	0.783333	0.15	0.316667	37.5979	40.8377	35.3231	23.1565	-44.4261	1	1	1	1	1	NODE_36347_length_108976_cov_12.088717	32690	32691
AT3G02920	T	A	intron_variant	MODIFIER	0.316667	0.783333	0.133333	0.3	38.8398	43.9166	37.5195	23.4982	-45.9447	1	1	1	1	1	NODE_36347_length_108976_cov_12.088717	32702	32703
AT3G02920	T	G	intron_variant	MODIFIER	0.3	0.7	0.0833333	0.3	33.4861	38.2394	34.1866	20.726	-41.274	1	1	1	1	1	NODE_36347_length_108976_cov_12.088717	32733	32734
AT3G02920	G	A	intron_variant	MODIFIER	0.3	0.683333	0.1	0.283333	32.4888	37.1863	33.7783	20.2965	-39.8257	1	1	1	1	1	NODE_36347_length_108976_cov_12.088717	32749	32750
AT3G02920	A	G	intron_variant	MODIFIER	0.75	0.316667	0.866667	0.716667	-33.653	-36.4174	-31.0881	-21.1371	39.5073	1	1	1	1	1	NODE_36347_length_108976_cov_12.088717	32797	32798
AT3G53230	C	G	intron_variant	MODIFIER	0.516667	0.866667	0.4	0.35	31.2839	34.9053	30.5717	19.3654	-36.4703	1	1	0	1	1	NODE_576744_length_492741_cov_12.857154	32584	32585
AT3G53230	A	G	intron_variant	MODIFIER	0.216667	0.716667	0.183333	0.116667	37.6818	42.5953	37.6656	23.7796	-44.5589	1	1	1	1	1	NODE_576744_length_492741_cov_12.857154	32625	32626
AT3G57140	C	T	synonymous_variant	LOW	0.7	0.266667	0.75	1	-37.5639	-43.0255	-37.7523	-24.4246	44.6008	1	1	1	1	1	NODE_21679_length_80668_cov_13.733203	64371	64372
AT3G57140	A	C	synonymous_variant	LOW	0.716667	0.283333	0.7	1	-35.6298	-40.0103	-36.5991	-22.4282	41.0639	1	1	1	1	1	NODE_21679_length_80668_cov_13.733203	64530	64531
AT3G57140	C	T	synonymous_variant	LOW	0.65	0.25	0.683333	1	-36.2497	-39.3347	-36.2134	-22.965	42.7403	1	1	1	1	1	NODE_21679_length_80668_cov_13.733203	64602	64603
AT3G57140	T	C	synonymous_variant	LOW	0.333333	0.766667	0.316667	0	37.7557	41.8498	39.3659	23.9782	-43.8003	1	1	1	1	1	NODE_21679_length_80668_cov_13.733203	64611	64612
AT3G57140	G	C	synonymous_variant	LOW	0.65	0.183333	0.766667	1	-42.3661	-48.3154	-46.2529	-26.559	49.8663	1	1	1	1	1	NODE_21679_length_80668_cov_13.733203	64671	64672
AT3G57140	C	T	non_synonmous_variant	MODERATE	0.283333	0.816667	0.35	0	42.1041	44.4121	39.3598	26.4455	-48.4821	1	1	1	1	1	NODE_21679_length_80668_cov_13.733203	65207	65208
AT3G57140	A	G	synonymous_variant	LOW	0.666667	0.133333	0.2	0.983333	-33.1623	-35.1733	-30.6156	-21.9126	32.8794	1	1	1	1	0	NODE_21679_length_80668_cov_13.733203	66081	66082
AT3G57140	T	C	synonymous_variant	LOW	0.666667	0.216667	0.666667	0.983333	-38.1052	-42.2451	-38.6242	-24.0058	43.027	1	1	1	1	1	NODE_21679_length_80668_cov_13.733203	66138	66139
AT3G57140	A	C	synonymous_variant	LOW	0.483333	0.0833333	0.266667	0.916667	-31.8727	-35.6379	-31.1214	-20.4316	34.4711	1	1	1	1	0	NODE_21679_length_80668_cov_13.733203	66193	66194
AT3G57140	C	T	synonymous_variant	LOW	0.5	0.0833333	0.25	0.916667	-32.1573	-34.3561	-30.842	-20.7044	33.9234	1	1	1	1	0	NODE_21679_length_80668_cov_13.733203	66201	66202
AT3G57140	G	A	non_synonmous_variant	MODERATE	0.283333	0.116667	0.716667	0.75	-31.3158	-36.6557	-34.3874	-18.9949	41.4964	1	1	1	0	1	NODE_21679_length_80668_cov_13.733203	66307	66308
AT3G57140	T	A	non_synonmous_variant	MODERATE	0.816667	0.25	0.716667	1	-41.8242	-46.1765	-39.9451	-27.3644	46.2982	1	1	1	1	1	NODE_21679_length_80668_cov_13.733203	66557	66558
AT4G29010	A	T	intron_variant	MODIFIER	0.583333	0.0833333	0.533333	0.483333	-32.5177	-36.5198	-29.8183	-20.3845	36.51	1	1	0	1	1	NODE_483970_length_25242_cov_11.241106	8652	8653
AT4G29010	A	T	intron_variant	MODIFIER	0.4	0.9	0.45	0.216667	37.7717	41.3558	36.9428	24.1395	-43.7248	1	1	1	1	1	NODE_483970_length_25242_cov_11.241106	8657	8658
AT4G29010	G	A	synonymous_variant	LOW	0.533333	0.0833333	0.516667	0.5	-31.3477	-33.8776	-29.3179	-19.6261	35.6909	1	1	0	1	1	NODE_483970_length_25242_cov_11.241106	8716	8717
AT5G03340	G	T	intron_variant	MODIFIER	0.216667	0.666667	0	0	41.4207	45.8236	44.1002	25.8061	-50.5316	1	1	1	1	1	NODE_543221_length_38221_cov_13.626776	33074	33075
AT5G04040	C	G	synonymous_variant	LOW	0.616667	0.8	0.116667	0.333333	30.5813	35.3584	35.3496	18.3432	-40.5225	1	1	1	0	1	NODE_592013_length_144198_cov_9.142241	76397	76398
AT5G27740	T	G	intron_variant	MODIFIER	0.65	0.666667	0	0	29.3102	35.2126	37.6988	17.0901	-40.7554	0	1	1	0	1	NODE_298073_length_51637_cov_9.680849	4538	4539
AT5G27740	G	C	intron_variant	MODIFIER	0.85	0.816667	0.05	0	33.444	40.4193	41.4198	19.3724	-46.7407	1	1	1	1	1	NODE_298073_length_51637_cov_9.680849	4565	4566
AT5G27740	G	C	intron_variant	MODIFIER	0.566667	0.75	0	0	37.5701	42.6802	44.1298	22.1	-50.5191	1	1	1	1	1	NODE_298073_length_51637_cov_9.680849	4777	4778
AT5G27740	C	T	intron_variant	MODIFIER	0.283333	0.266667	1	1	-32.3471	-38.318	-39.0016	-19.2371	45.5485	1	1	1	1	1	NODE_298073_length_51637_cov_9.680849	4823	4824
AT5G27740	A	C	intron_variant	MODIFIER	0.3	0.3	1	1	-29.9701	-36.5776	-37.0367	-17.7551	43.114	0	1	1	0	1	NODE_298073_length_51637_cov_9.680849	4851	4852
AT5G65110	G	A	intron_variant	MODIFIER	0.133333	0.633333	0.0833333	0.1	37.9791	42.4366	36.8764	23.4059	-43.7623	1	1	1	1	1	NODE_526445_length_232242_cov_13.320872	159201	159202
AT5G65110	T	C	non_synonmous_variant	MODERATE	0.183333	0.666667	0.0833333	0.1	39.179	43.9657	35.2616	24.1131	-46.5019	1	1	1	1	1	NODE_526445_length_232242_cov_13.320872	159371	159372
AT5G65110	T	A	non_synonmous_variant	MODERATE	0.133333	0.6	0.0166667	0	38.8412	41.9381	37.0564	24.4074	-45.2777	1	1	1	1	1	NODE_526445_length_232242_cov_13.320872	160162	160163

## Sheet: Legend
Supplementary Table S10 Soil (Cd, Mg, K, Pb, Zn content)-associated single nucleotide polymorphisms (SNPs) of the candidates. Gene – TAIR ID, Ref – reference base, Alt – alternative base (SNP), Effect – likely effect this SNP causes, Impact – putative impact of that SNP, AF – population allele frequency of the alternative allele, M – metallicolous, NM – non-metallicolous, z-score – LFMM z-score o…
of the publication
Transmembrane transport and stress response genes play an important role in adaptation of Arabidopsis halleri to metalliferous soils
Christian Sailer, Alicja Babst-Kostecka, Martin C. Fischer, Stefan Zoller, Alex Widmer, Pierre Vollenweider, Felix Gugerli, Christian Rellstab
