# Supplementary material for: Transmembrane transport and stress response genes play an important role in adaptation of Arabidopsis halleri to metalliferous soils
Source: Sci Rep. 2018 Oct 31;8:16085. doi: 10.1038/s41598-018-33938-2 (PMC6208402; doi:10.1038/s41598-018-33938-2)
Supplement: Supplementary file 12 — Supplementary Table S11 [file 41598_2018_33938_MOESM12_ESM.xlsx]

## Sheet: Supplementary Table S11
Class	Category	Envrionmental variable	Average	Unit	Abbreviation
Climate	Temperature	Average annual temperature	over 20 years	°C	AAT
		Average Vegetation period (months 5-9)	over 20 years	°C	AVP
		Number of frost months	over 20 years	°C	NFM
		Maximum monthly temperature	over 20 years	°C	MaMT
		Minimum monthly temperature	over 20 years	°C	MiMT
		Maximum yearly temperature amplitude (max-min)	over 20 years	°C	MATA
	Preciptiation	Total precipiation sum	over 20 years	mm	PrecST
		Winter precipiation sum (months 1-3)	over 20 years	mm	PrecSW
		Spring precipiation sum (months 4-6)	over 20 years	mm	PrecSSp
		Summer precipiation sum (months 7-9)	over 20 years	mm	PrecSSu
		Autumn precipiation sum (months 10-12)	over 20 years	mm	PrecSAu
		Vegetation period precipitation sum (months 5-9)	over 20 years	mm	PrecSVp
		Precipitation sum in the wettest month	over 20 years	mm	PrecSWM
		Precipitation sum in the driest month	over 20 years	mm	PrecSDM
		Maximum yearly precipitation sum amplitude (max-min)	over 20 years	mm	PrecSMAA
Soil	Soil	Cd_tot	of 3 measurements	ppm
		Pb_tot	of 3 measurements	ppm
		Zn_tot	of 3 measurements	ppm
		K_tot	of 3 measurements	ppm
		Mg_tot	of 3 measurements	ppm
		Ca_tot	of 3 measurements	ppm
		Cd_EDTA	of 3 measurements	ppm
		Pb_EDTA	of 3 measurements	ppm
		Zn_EDTA	of 3 measurements	ppm
		K_EDTA	of 3 measurements	ppm
		Mg_EDTA	of 3 measurements	ppm
		Ca_EDTA	of 3 measurements	ppm
		N	of 3 measurements	ppm
		C_tot	of 3 measurements	ppm
		C_org	of 3 measurements	ppm
		P_Olsen	of 3 measurements	ppm

## Sheet: Legend
Supplementary Table S11 Environmental variables used to describe the sampling locations of Arabidopsis halleri. We calculated and used variables of three categories and two classes: Temperature, Precipitation (Class ‘Climate’) and Soil chemical composition (Class ‘Soil’). For the latter, total amount (tot), organic (org), and extractable fractions (EDTA) are presented. For class ‘Climate’ we show…
of the publication
Transmembrane transport and stress response genes play an important role in adaptation of Arabidopsis halleri to metalliferous soils
Christian Sailer, Alicja Babst-Kostecka, Martin C. Fischer, Stefan Zoller, Alex Widmer, Pierre Vollenweider, Felix Gugerli, Christian Rellstab
