# Supplementary material for: Transmembrane transport and stress response genes play an important role in adaptation of Arabidopsis halleri to metalliferous soils
Source: Sci Rep. 2018 Oct 31;8:16085. doi: 10.1038/s41598-018-33938-2 (PMC6208402; doi:10.1038/s41598-018-33938-2)
Supplement: Supplementary file 13 — Supplementary Table S12 [file 41598_2018_33938_MOESM13_ESM.xlsx]

## Sheet: Supplementary Table S12
	Step	Process	Script	Tool	Command/Tool	Input file type	Output file type	Options	Reference
P r e p	1	Concatenate fastq.gz files from several sequencing lanes	P1_concat_fastqgz_LSF.py	unix	cat	fastq.gz	fastq.gz
	2	Trim sequencing adapters sequences from sequencing reads	P2_cutadapt_fastqgz_LSF.py		cutadapt	fastq.gz	fastq	-e 0.15 -O 4 -m 25 -a	Martin M. 2011. EMBnet Journal 17: pp. 10–12.
M a p p i n g	3	Mapping sequencing reads to reference sequence	M1_bwa_mem_lsf.py	bwa 0.7.12	bwa mem	fastq	sam	-t 5	Li H. 2013. arXiv.org q-bio.GN.
				samtools 1.3	view	Sam	bam	-bS	Li H et al. Bioinformatics 25: 2078–2079.
				samtools 1.3	sort	bam	bam	-T
				samtools 1.3	index	bam	bam
				samtools 1.3	idxstats	bam	idxstat
				samtools 1.3	flagstat	bam	Flagstat
	4	Filter bam files		bamtools 2.4.1	filter	bam	bam	-in -out -script {“isMapped”:”true”, “isMateMapped”:”true”, “mapQuality”:”>=10”}	Barnett DW et al. 2011. Bioinformatics 27: 1691–1692.
	5	Add read groups for variant calling		bamaddrg		bam	bam	-b -s <SampleName> -r <ReadgroupName>	https://github.com/ekg/bamaddrg
	6	Remove duplicate reads (mainly from PCR step)		samtools 1.3	rmdup	bam	bam
	7	Index bam file		samtools 1.3	index	bam	bam
G e n o t y p e	8	Prepare reference genome regions	fasta_generate_regions.py					50000
	9		split.freebayes.regions.file.pl					50000
	10	Genotype		freebayes-1.1.0		bam	vcf	-p 60 - F 0.083 -J --min-coverage 4 --max-coverage 10000 --use-best-n-alleles 4 -L -t -v -f	Garrison E, Marth G. 2012. arXiv.org q-bio.GN.
F i l t e r i n g	11	Select SNPs only		vcflib-1.0.1	vcfsnps	vcf	vcf		https://github.com/vcflib/vcflib
	12	Select biallelic SNPs		vcflib-1.0.1	bcfbiallelic	vcf	vcf
	13	Filter quality, related to GATK best practises		bcftools	filter	vcf	vcf	-i “QUAL>30 & MQM>40 & DP<1200 & FMT/DP>60”	Li H et al. Bioinformatics 25: 2078–2079.
	14	Filter quality to depth		bcftools	filter	vcf	vcf	-i “QUAL/DP>0.25”
	15	Filter for no missing data		bcftools	filter	vcf	vcf	-i “AN=240”
	16	Filter for lower and upper alternate allele count		bcftools	filter	vcf	vcf	-i “AC>4 & AC<236”
	17	Split vcf per population		bcftools	view	vcf	vcf	-s -o
	18	Export AC-tables		bcftools	query	vcf	txt	-f ‘%CHROM\t%POS\t%REF\t%ALT\t%AN\t%AC\t%AF\n'
	18	Remove non-variant sites	Remove_NonVariant_Sites.py			txt	bed, txt
	19	Remove non-variant sites from vcf		bcftools	view	vcf.gz	vcf.gz	-R <bedfile>

## Sheet: Legend
Supplementary Table S12 Next Generation Sequencing data processing steps with set parameters. Script refers to the script name that we used. Options lists all options we set beside the default or which are changed default parameters.
of the publication
Transmembrane transport and stress response genes play an important role in adaptation of Arabidopsis halleri to metalliferous soils
Christian Sailer, Alicja Babst-Kostecka, Martin C. Fischer, Stefan Zoller, Alex Widmer, Pierre Vollenweider, Felix Gugerli, Christian Rellstab
